# Supplementary material for: 11-(3-Chloro-2-hydroxy­prop­oxy)-2,3,9-trimethoxy­chromeno[3,4-b]chromen-12(6H)-one
Source: Acta Crystallogr Sect E Struct Rep Online. 2009 May 23;65(Pt 6):o1372. doi: 10.1107/S1600536809018595 (PMC2969785; doi:10.1107/S1600536809018595)
Supplement: Supplementary file 1 [file e-65-o1372-sup1.cif]

##############################################################################
###                                                                        ###
###        Electronic paper (Acta Crystallographica Section E)             ###
###                                                                        ###
##############################################################################
#                                                                            #
# This CIF contains the data in a paper accepted for publication in Acta     #
# Crystallographica Section E. It conforms to the requirements of Notes      #
# for Authors for Section E, and has been peer reviewed under the auspices   #
# of the IUCr Commission on Journals.                                        #
#                                                                            #
# Full details of the Crystallographic Information File format               #
# are given in the paper "The Crystallographic Information File (CIF):       #
# a New Standard Archive File for Crystallography" by S. R. Hall, F. H.      #
# Allen and I. D. Brown [Acta Cryst. (1991), A47, 655-685].                  #
#                                                                            #
# The current version of the core CIF dictionary is obtainable from          #
# ftp://ftp.iucr.org/pub/cif_core.dic. The current version number is 2.4.    #
#                                                                            #
# Software is freely available for graphical display of the structure(s) in  #
# this CIF.  For information consult the CIF home page http://www.iucr.org/  #
# cif/home.html                                                              #
#                                                                            #
# This file may be used for bona fide research purposes within the           #
# scientific community so long as proper attribution is given to the journal # 
# article from which it was obtained.                                        #
#                                                                            #
##############################################################################
                                             
data_I
_audit_creation_method     'WinGX routine CIF_UPDATE'
_chemical_name_systematic
;
11-(3-Chloro-2-hydroxypropoxy)-2,3,9-trimethoxychromeno[3,4-<i>b</i>]chromen-
12(6<i>H</i>)-one
;
_chemical_formula_moiety     'C22 H21 Cl O8'
_chemical_formula_sum     'C22 H21 Cl O8'
_chemical_formula_iupac     'C22 H21 Cl O8'
_chemical_formula_weight     448.84
_symmetry_cell_setting     triclinic
_symmetry_space_group_name_H-M     'P -1'
_symmetry_space_group_name_Hall     '-P 1'
loop_
    _symmetry_equiv_pos_as_xyz
    'x, y, z'
    '-x, -y, -z'
_cell_length_a     7.1534(4)
_cell_length_b     11.7904(6)
_cell_length_c     12.7661(7)
_cell_angle_alpha     76.901(3)
_cell_angle_beta     86.991(3)
_cell_angle_gamma     74.455(3)
_cell_volume     1010.30(9)
_cell_formula_units_Z     2
_cell_measurement_theta_min     1.64
_cell_measurement_theta_max     27.43
_cell_measurement_temperature     293(2)
_exptl_crystal_description     prism
_exptl_crystal_colour     colourless
_exptl_crystal_size_max     0.30
_exptl_crystal_size_mid     0.24
_exptl_crystal_size_min     0.20
_exptl_crystal_density_diffrn     1.475
_exptl_crystal_density_method     'not measured'
_exptl_crystal_F_000     468
_exptl_absorpt_coefficient_mu     0.238
_exptl_absorpt_correction_type     none
_exptl_absorpt_process_details     ?
_diffrn_ambient_temperature     295
_diffrn_radiation_type     MoK\a
_diffrn_radiation_wavelength     0.71073
_diffrn_radiation_source     Mo
_diffrn_radiation_monochromator     ?
_diffrn_measurement_device_type     'Bruker SMART APEXII'
_diffrn_measurement_method     \w
_diffrn_reflns_number     14308
_diffrn_reflns_av_R_equivalents     0.0269
_diffrn_reflns_theta_min     1.64
_diffrn_reflns_theta_max     27.43
_diffrn_reflns_theta_full     27.43
_diffrn_measured_fraction_theta_max     0.979
_diffrn_measured_fraction_theta_full     0.979
_diffrn_reflns_limit_h_min     -8
_diffrn_reflns_limit_h_max     9
_diffrn_reflns_limit_k_min     -15
_diffrn_reflns_limit_k_max     14
_diffrn_reflns_limit_l_min     -16
_diffrn_reflns_limit_l_max     16
_diffrn_standards_interval_count     ?
_reflns_number_total     4517
_reflns_number_gt     2879
_reflns_threshold_expression     I>2\s(I)
_refine_ls_structure_factor_coef     Fsqd
_refine_ls_matrix_type     full
_refine_ls_R_factor_gt     0.0799
_refine_ls_wR_factor_ref     0.2679
_refine_ls_goodness_of_fit_ref     1.051
_refine_ls_restrained_S_all     1.199
_refine_ls_number_reflns     4517
_refine_ls_number_parameters     272
_refine_ls_number_restraints     7
_refine_ls_hydrogen_treatment     constr
_refine_ls_weighting_scheme     calc
_refine_ls_weighting_details
       'calc w = 1/[\s^2^(Fo^2^)+(0.1402P)^2^+1.0019P] where P=(Fo^2^+2Fc^2^)/3'
_atom_sites_solution_primary     ?
_refine_ls_shift/su_max     0.058
_refine_diff_density_max     0.822
_refine_diff_density_min     -0.913
_refine_ls_extinction_method     none
_refine_ls_abs_structure_details     ?
loop_
    _atom_type_symbol
    _atom_type_description
    _atom_type_scat_dispersion_real
    _atom_type_scat_dispersion_imag
    _atom_type_scat_source
    C C 0.0033 0.0016 'International Tables Vol C Tables 4.2.6.8 and 6.1.1.4'
    H H 0 0 'International Tables Vol C Tables 4.2.6.8 and 6.1.1.4'
    O O 0.0106 0.006 'International Tables Vol C Tables 4.2.6.8 and 6.1.1.4'
    Cl Cl 0.1484 0.1585 'International Tables Vol C Tables 4.2.6.8 and 6.1.1.4'
_computing_data_collection     'SMART (Bruker, 2005)'
_computing_cell_refinement     'APEX2 (Bruker, 2005)'
_computing_data_reduction     'SAINT (Bruker, 2005)'
_computing_structure_solution     'SHELXS97 (Sheldrick, 2008)'
_computing_structure_refinement     'SHELXL97 (Sheldrick, 2008)'
_computing_molecular_graphics     'ORTEP-3 (Farrugia, 1997)'
_computing_publication_material     'publCIF (Westrip, 2009)'
loop_
    _atom_site_type_symbol
    _atom_site_label
    _atom_site_fract_x
    _atom_site_fract_y
    _atom_site_fract_z
    _atom_site_U_iso_or_equiv
    _atom_site_adp_type
    _atom_site_calc_flag
    _atom_site_refinement_flags
    _atom_site_occupancy
    _atom_site_disorder_assembly
    _atom_site_disorder_group
    Cl Cl1 -0.0091(2) 0.94031(14) 0.19387(18) 0.1035(7) Uani d . 1 . .
    O O1 -0.8374(4) 1.5195(2) 0.1837(2) 0.0440(6) Uani d . 1 . .
    O O2 -0.9242(4) 1.7345(2) -0.0626(2) 0.0530(7) Uani d . 1 . .
    O O3 -0.6183(5) 1.2837(2) -0.0085(2) 0.0565(8) Uani d . 1 . .
    O O4 -0.5594(5) 1.5045(3) -0.3767(2) 0.0589(8) Uani d . 1 . .
    O O5 -0.7253(5) 1.7328(3) -0.4252(2) 0.0598(8) Uani d . 1 . .
    O O6 -0.7703(5) 1.2142(3) 0.5002(2) 0.0646(9) Uani d . 1 . .
    O O7 -0.5510(5) 1.1103(2) 0.1704(2) 0.0566(8) Uani d . 1 . .
    C C21 -0.3641(7) 0.9229(3) 0.1446(4) 0.063 Uani d D 1 . .
    H H21 -0.4543 0.9373 0.0849 0.075 Uiso calc PR 0.710(5) A 1
    H H21' -0.3023 0.839 0.1856 0.075 Uiso d PR 0.290(5) A 2
    O O8 -0.2980(6) 0.7966(4) 0.1808(4) 0.064 Uiso d PD 0.710(5) A 1
    H H8 -0.3167 0.7636 0.1337 0.096 Uiso calc PR 0.710(5) A 1
    O O8' -0.5162(14) 0.9032(9) 0.0844(8) 0.062 Uiso d PD 0.290(5) A 2
    H H8' -0.4975 0.9235 0.0198 0.093 Uiso calc PR 0.290(5) A 2
    C C1 -0.8078(6) 1.3721(4) 0.3395(3) 0.0460(9) Uani d . 1 . .
    H H1 -0.8647 1.4325 0.376 0.055 Uiso calc R 1 . .
    C C2 -0.7492(6) 1.2532(4) 0.3927(3) 0.0475(9) Uani d . 1 . .
    C C3 -0.6659(6) 1.1635(4) 0.3367(3) 0.0493(9) Uani d . 1 . .
    H H3 -0.6288 1.0833 0.3737 0.059 Uiso calc R 1 . .
    C C4 -0.6377(6) 1.1925(3) 0.2272(3) 0.0440(9) Uani d . 1 . .
    C C5 -0.6986(5) 1.3151(3) 0.1675(3) 0.0368(8) Uani d . 1 . .
    C C6 -0.6830(5) 1.3541(3) 0.0510(3) 0.0384(8) Uani d . 1 . .
    C C7 -0.7431(5) 1.4857(3) 0.0087(3) 0.0334(7) Uani d . 1 . .
    C C8 -0.7322(5) 1.5470(3) -0.1049(3) 0.0346(7) Uani d . 1 . .
    C C9 -0.6415(5) 1.4904(3) -0.1873(3) 0.0383(8) Uani d . 1 . .
    H H9 -0.5796 1.4084 -0.1704 0.046 Uiso calc R 1 . .
    C C10 -0.6422(6) 1.5539(3) -0.2928(3) 0.0418(8) Uani d . 1 . .
    C C11 -0.7324(6) 1.6778(3) -0.3193(3) 0.0427(8) Uani d . 1 . .
    C C12 -0.8198(5) 1.7351(3) -0.2397(3) 0.0437(9) Uani d . 1 . .
    H H12 -0.8786 1.8176 -0.2565 0.052 Uiso calc R 1 . .
    C C13 -0.8204(5) 1.6705(3) -0.1351(3) 0.0392(8) Uani d . 1 . .
    C C14 -0.8613(7) 1.6920(3) 0.0448(3) 0.0506(10) Uani d . 1 . .
    H H14A -0.963 1.7257 0.091 0.061 Uiso calc R 1 . .
    H H14B -0.7485 1.7195 0.0543 0.061 Uiso calc R 1 . .
    C C15 -0.8106(5) 1.5572(3) 0.0779(3) 0.0386(8) Uani d . 1 . .
    C C16 -0.7789(5) 1.3987(3) 0.2294(3) 0.0389(8) Uani d . 1 . .
    C C17 -0.4440(7) 1.3837(4) -0.3532(3) 0.0577(11) Uani d . 1 . .
    H H17A -0.3951 1.3606 -0.4189 0.087 Uiso calc R 1 . .
    H H17B -0.5212 1.3315 -0.3172 0.087 Uiso calc R 1 . .
    H H17C -0.3373 1.3769 -0.3075 0.087 Uiso calc R 1 . .
    C C18 -0.8071(8) 1.8595(4) -0.4555(4) 0.0658(13) Uani d . 1 . .
    H H18A -0.7916 1.8867 -0.5315 0.099 Uiso calc R 1 . .
    H H18B -0.7423 1.8994 -0.4172 0.099 Uiso calc R 1 . .
    H H18C -0.9427 1.878 -0.4384 0.099 Uiso calc R 1 . .
    C C19 -0.8712(9) 1.3025(5) 0.5581(4) 0.0774(15) Uani d . 1 . .
    H H19A -0.8778 1.2646 0.6326 0.116 Uiso calc R 1 . .
    H H19B -1.0002 1.3384 0.5293 0.116 Uiso calc R 1 . .
    H H19C -0.8034 1.3639 0.5512 0.116 Uiso calc R 1 . .
    C C20 -0.4775(7) 0.9901(3) 0.2280(4) 0.0574(11) Uani d D 1 A .
    H H20A -0.5823 0.9553 0.2579 0.069 Uiso calc R 1 . .
    H H20B -0.3926 0.9867 0.2861 0.069 Uiso calc R 1 . .
    C C22 -0.1968(9) 0.9713(4) 0.0981(5) 0.0854(19) Uani d D 1 A .
    H H22A -0.2427 1.0579 0.0714 0.102 Uiso calc R 1 . .
    H H22B -0.1453 0.9357 0.0377 0.102 Uiso calc R 1 . .
loop_
    _atom_site_aniso_label
    _atom_site_aniso_U_11
    _atom_site_aniso_U_22
    _atom_site_aniso_U_33
    _atom_site_aniso_U_12
    _atom_site_aniso_U_13
    _atom_site_aniso_U_23
    Cl1 0.0831(11) 0.0732(10) 0.1646(18) -0.0261(8) 0.0238(10) -0.0457(11)
    O1 0.0532(15) 0.0392(14) 0.0383(14) -0.0067(11) 0.0102(11) -0.0147(11)
    O2 0.0622(18) 0.0374(14) 0.0484(16) 0.0066(12) 0.0055(13) -0.0121(12)
    O3 0.087(2) 0.0332(14) 0.0452(16) -0.0064(13) 0.0152(14) -0.0156(12)
    O4 0.093(2) 0.0470(16) 0.0332(14) -0.0100(15) 0.0080(13) -0.0128(12)
    O5 0.084(2) 0.0487(16) 0.0385(15) -0.0118(15) -0.0030(14) -0.0003(12)
    O6 0.078(2) 0.072(2) 0.0392(16) -0.0197(16) 0.0067(14) -0.0040(15)
    O7 0.078(2) 0.0320(14) 0.0488(16) -0.0001(13) 0.0084(14) -0.0057(12)
    C21 0.085 0.033 0.063 0 -0.011 -0.011
    C1 0.050(2) 0.053(2) 0.040(2) -0.0170(17) 0.0080(16) -0.0177(17)
    C2 0.048(2) 0.057(2) 0.040(2) -0.0202(18) 0.0058(16) -0.0085(18)
    C3 0.048(2) 0.045(2) 0.051(2) -0.0122(17) 0.0055(17) -0.0033(18)
    C4 0.046(2) 0.0394(19) 0.044(2) -0.0087(15) 0.0068(15) -0.0075(16)
    C5 0.0376(18) 0.0336(17) 0.0400(19) -0.0086(13) 0.0051(14) -0.0117(14)
    C6 0.0443(19) 0.0310(17) 0.0410(19) -0.0091(14) 0.0063(15) -0.0124(15)
    C7 0.0331(17) 0.0309(16) 0.0372(17) -0.0072(12) 0.0040(13) -0.0121(14)
    C8 0.0335(17) 0.0331(17) 0.0386(18) -0.0091(13) 0.0018(13) -0.0107(14)
    C9 0.047(2) 0.0303(16) 0.0366(18) -0.0076(14) 0.0031(14) -0.0095(14)
    C10 0.049(2) 0.0412(19) 0.0370(19) -0.0118(15) 0.0010(15) -0.0116(15)
    C11 0.049(2) 0.0403(19) 0.0364(19) -0.0126(16) -0.0054(15) -0.0024(15)
    C12 0.046(2) 0.0349(18) 0.046(2) -0.0046(15) -0.0035(16) -0.0057(16)
    C13 0.0401(19) 0.0341(18) 0.0427(19) -0.0053(14) 0.0017(14) -0.0126(15)
    C14 0.062(3) 0.0362(19) 0.049(2) -0.0019(17) 0.0034(18) -0.0157(17)
    C15 0.0379(18) 0.0354(18) 0.0417(19) -0.0064(14) 0.0038(14) -0.0114(15)
    C16 0.0381(18) 0.0401(19) 0.0404(19) -0.0105(14) 0.0043(14) -0.0135(15)
    C17 0.079(3) 0.051(2) 0.044(2) -0.013(2) 0.015(2) -0.0207(19)
    C18 0.086(3) 0.050(2) 0.052(3) -0.013(2) -0.007(2) 0.006(2)
    C19 0.102(4) 0.093(4) 0.038(2) -0.025(3) 0.011(2) -0.018(2)
    C20 0.065(3) 0.039(2) 0.061(3) -0.0100(18) 0.003(2) -0.0015(19)
    C22 0.117(5) 0.037(2) 0.079(4) 0.004(2) 0.039(3) -0.007(2)
_geom_special_details
;
All e.s.d.'s (except the e.s.d. in the dihedral angle between two l.s. planes)
are estimated using the full covariance matrix. The cell e.s.d.'s are taken
into account individually in the estimation of e.s.d.'s in distances, angles
and torsion angles; correlations between e.s.d.'s in cell parameters are only
used when they are defined by crystal symmetry. An approximate (isotropic)
treatment of cell e.s.d.'s is used for estimating e.s.d.'s involving l.s.
planes.
;
loop_
    _geom_bond_atom_site_label_1
    _geom_bond_atom_site_label_2
    _geom_bond_site_symmetry_2
    _geom_bond_distance
    _geom_bond_publ_flag
    Cl1 C22 . 1.772(7) ?
    O1 C15 . 1.343(4) ?
    O1 C16 . 1.369(4) ?
    O2 C13 . 1.386(4) ?
    O2 C14 . 1.402(5) ?
    O3 C6 . 1.233(4) ?
    O4 C10 . 1.367(5) ?
    O4 C17 . 1.415(5) ?
    O5 C11 . 1.366(4) ?
    O5 C18 . 1.420(5) ?
    O6 C2 . 1.359(5) ?
    O6 C19 . 1.428(6) ?
    O7 C4 . 1.342(5) ?
    O7 C20 . 1.412(5) ?
    C21 O8 . 1.410(5) ?
    C21 O8' . 1.460(7) ?
    C21 C22 . 1.500(8) ?
    C21 C20 . 1.538(6) ?
    C21 H21 . 0.98 ?
    C21 H21' . 1.0012 ?
    O8 H21' . 0.5101 ?
    O8 H8 . 0.82 ?
    O8' H8' . 0.82 ?
    C1 C2 . 1.373(6) ?
    C1 C16 . 1.386(5) ?
    C1 H1 . 0.93 ?
    C2 C3 . 1.394(6) ?
    C3 C4 . 1.379(6) ?
    C3 H3 . 0.93 ?
    C4 C5 . 1.435(5) ?
    C5 C16 . 1.389(5) ?
    C5 C6 . 1.462(5) ?
    C6 C7 . 1.473(5) ?
    C7 C15 . 1.342(5) ?
    C7 C8 . 1.474(5) ?
    C8 C13 . 1.394(5) ?
    C8 C9 . 1.410(5) ?
    C9 C10 . 1.383(5) ?
    C9 H9 . 0.93 ?
    C10 C11 . 1.400(5) ?
    C11 C12 . 1.379(6) ?
    C12 C13 . 1.379(5) ?
    C12 H12 . 0.93 ?
    C14 C15 . 1.496(5) ?
    C14 H14A . 0.97 ?
    C14 H14B . 0.97 ?
    C17 H17A . 0.96 ?
    C17 H17B . 0.96 ?
    C17 H17C . 0.96 ?
    C18 H18A . 0.96 ?
    C18 H18B . 0.96 ?
    C18 H18C . 0.96 ?
    C19 H19A . 0.96 ?
    C19 H19B . 0.96 ?
    C19 H19C . 0.96 ?
    C20 H20A . 0.97 ?
    C20 H20B . 0.97 ?
    C22 H22A . 0.97 ?
    C22 H22B . 0.97 ?
loop_
    _geom_angle_atom_site_label_1
    _geom_angle_atom_site_label_2
    _geom_angle_atom_site_label_3
    _geom_angle_site_symmetry_1
    _geom_angle_site_symmetry_3
    _geom_angle
    _geom_angle_publ_flag
    C15 O1 C16 . . 119.0(3) ?
    C13 O2 C14 . . 115.8(3) ?
    C10 O4 C17 . . 118.1(3) ?
    C11 O5 C18 . . 117.9(3) ?
    C2 O6 C19 . . 117.0(4) ?
    C4 O7 C20 . . 117.3(3) ?
    O8 C21 O8' . . 88.0(5) ?
    O8 C21 C22 . . 109.0(4) ?
    O8' C21 C22 . . 126.5(6) ?
    O8 C21 C20 . . 115.0(4) ?
    O8' C21 C20 . . 103.5(5) ?
    C22 C21 C20 . . 112.9(4) ?
    O8 C21 H21 . . 106.4 ?
    O8' C21 H21 . . 22.8 ?
    C22 C21 H21 . . 106.4 ?
    C20 C21 H21 . . 106.4 ?
    O8 C21 H21' . . 14.8 ?
    O8' C21 H21' . . 101.7 ?
    C22 C21 H21' . . 104.5 ?
    C20 C21 H21' . . 105.8 ?
    H21 C21 H21' . . 121 ?
    C21 O8 H21' . . 30 ?
    C21 O8 H8 . . 109.5 ?
    H21' O8 H8 . . 138.7 ?
    C21 O8' H8' . . 109.5 ?
    C2 C1 C16 . . 117.5(4) ?
    C2 C1 H1 . . 121.2 ?
    C16 C1 H1 . . 121.2 ?
    O6 C2 C1 . . 123.8(4) ?
    O6 C2 C3 . . 115.7(4) ?
    C1 C2 C3 . . 120.6(4) ?
    C4 C3 C2 . . 120.8(4) ?
    C4 C3 H3 . . 119.6 ?
    C2 C3 H3 . . 119.6 ?
    O7 C4 C3 . . 123.1(3) ?
    O7 C4 C5 . . 116.0(3) ?
    C3 C4 C5 . . 120.9(3) ?
    C16 C5 C4 . . 114.6(3) ?
    C16 C5 C6 . . 120.4(3) ?
    C4 C5 C6 . . 125.0(3) ?
    O3 C6 C5 . . 123.4(3) ?
    O3 C6 C7 . . 121.5(3) ?
    C5 C6 C7 . . 115.1(3) ?
    C15 C7 C8 . . 116.3(3) ?
    C15 C7 C6 . . 118.4(3) ?
    C8 C7 C6 . . 125.2(3) ?
    C13 C8 C9 . . 116.4(3) ?
    C13 C8 C7 . . 118.4(3) ?
    C9 C8 C7 . . 125.2(3) ?
    C10 C9 C8 . . 121.7(3) ?
    C10 C9 H9 . . 119.1 ?
    C8 C9 H9 . . 119.1 ?
    O4 C10 C9 . . 124.7(3) ?
    O4 C10 C11 . . 115.4(3) ?
    C9 C10 C11 . . 119.8(3) ?
    O5 C11 C12 . . 124.9(3) ?
    O5 C11 C10 . . 115.7(3) ?
    C12 C11 C10 . . 119.4(3) ?
    C13 C12 C11 . . 120.2(3) ?
    C13 C12 H12 . . 119.9 ?
    C11 C12 H12 . . 119.9 ?
    C12 C13 O2 . . 115.7(3) ?
    C12 C13 C8 . . 122.5(3) ?
    O2 C13 C8 . . 121.7(3) ?
    O2 C14 C15 . . 112.2(3) ?
    O2 C14 H14A . . 109.2 ?
    C15 C14 H14A . . 109.2 ?
    O2 C14 H14B . . 109.2 ?
    C15 C14 H14B . . 109.2 ?
    H14A C14 H14B . . 107.9 ?
    O1 C15 C7 . . 125.7(3) ?
    O1 C15 C14 . . 111.6(3) ?
    C7 C15 C14 . . 122.7(3) ?
    O1 C16 C5 . . 121.0(3) ?
    O1 C16 C1 . . 113.4(3) ?
    C5 C16 C1 . . 125.6(3) ?
    O4 C17 H17A . . 109.5 ?
    O4 C17 H17B . . 109.5 ?
    H17A C17 H17B . . 109.5 ?
    O4 C17 H17C . . 109.5 ?
    H17A C17 H17C . . 109.5 ?
    H17B C17 H17C . . 109.5 ?
    O5 C18 H18A . . 109.5 ?
    O5 C18 H18B . . 109.5 ?
    H18A C18 H18B . . 109.5 ?
    O5 C18 H18C . . 109.5 ?
    H18A C18 H18C . . 109.5 ?
    H18B C18 H18C . . 109.5 ?
    O6 C19 H19A . . 109.5 ?
    O6 C19 H19B . . 109.5 ?
    H19A C19 H19B . . 109.5 ?
    O6 C19 H19C . . 109.5 ?
    H19A C19 H19C . . 109.5 ?
    H19B C19 H19C . . 109.5 ?
    O7 C20 C21 . . 104.9(3) ?
    O7 C20 H20A . . 110.8 ?
    C21 C20 H20A . . 110.8 ?
    O7 C20 H20B . . 110.8 ?
    C21 C20 H20B . . 110.8 ?
    H20A C20 H20B . . 108.8 ?
    C21 C22 Cl1 . . 112.2(4) ?
    C21 C22 H22A . . 109.2 ?
    Cl1 C22 H22A . . 109.2 ?
    C21 C22 H22B . . 109.2 ?
    Cl1 C22 H22B . . 109.2 ?
    H22A C22 H22B . . 107.9 ?
loop_
    _geom_hbond_atom_site_label_D
    _geom_hbond_atom_site_label_H
    _geom_hbond_atom_site_label_A
    _geom_hbond_site_symmetry_A
    _geom_hbond_distance_DH
    _geom_hbond_distance_HA
    _geom_hbond_distance_DA
    _geom_hbond_angle_DHA
    O8' H8' O8' 2_475 0.82 2.2 2.81(2) 132.3
    O8' H8' O7 2_475 0.82 2.54 3.297(10) 154.1
    O8 H8 O3 2_475 0.82 1.92 2.735(6) 169.4
data_global
_journal_date_recd_electronic     2009-05-13
_journal_date_accepted     2009-05-16
_journal_name_full     'Acta Crystallographica, Section E'
_journal_year     2009
_journal_volume     65
_journal_issue      6
_journal_page_first     o1372
_journal_page_last     o1372
_journal_paper_category     QO
_journal_coeditor_code     NG2583
_publ_contact_author_name     'Nongnuj Muangsin'
_publ_contact_author_address
;
Research Centre for Bioorganic Chemistry
Department of chemistry
Faculty of Science
Chulalongkorn University
Pathumwan
Bangkok 10330
Thailand
;
_publ_contact_author_email     nongnuj.j@chula.ac.th
_publ_contact_author_fax     '66-2-2187635'
_publ_contact_author_phone     '66-2-2187635'
_publ_section_title
;\
11-(3-Chloro-2-hydroxypropoxy)-2,3,9-trimethoxychromeno[3,4-<i>b</i>]chromen-\
12(6<i>H</i>)-one
;
loop_
    _publ_author_name
    _publ_author_address
    'Sangthong, Supranee'
;
Biotechnology Programme
Research Centre for Bioorganic Chemistry
Faculty of Science
Chulalongkorn University
Pathumwan
Bangkok 10330
Thailand
;
    'Teerawatananond, Thapong'
;
Research Centre for Bioorganic Chemistry
Department of Chemistry
Faculty of Science
Chulalongkorn University
Pathumwan
Bangkok 10330
Thailand
;
    'Phurut, Chuttree'
;
Research Centre for Bioorganic Chemistry
Department of Chemistry
Faculty of Science
Chulalongkorn University
Pathumwan
Bangkok 10330
Thailand
;
    'Ngamrojanavanich, Nattaya'
;
Research Centre for Bioorganic Chemistry
Department of Chemistry
Faculty of Science
Chulalongkorn University
Pathumwan
Bangkok 10330
Thailand
;
    'Muangsin, Nongnuj'
;
Research Centre for Bioorganic Chemistry
Department of Chemistry
Faculty of Science
Chulalongkorn University
Pathumwan
Bangkok 10330
Thailand
;
