# Supplementary material for: 11-(3-Chloro-2-hydroxy­prop­oxy)-2,3,9-trimethoxy­chromeno[3,4-b]chromen-12(6H)-one
Source: Acta Crystallogr Sect E Struct Rep Online. 2009 May 23;65(Pt 6):o1372. doi: 10.1107/S1600536809018595 (PMC2969785; doi:10.1107/S1600536809018595)
Supplement: Supplementary file 2 [file e-65-o1372-Isup2.hkl]

#
# h,k,l, Fc-squared, Fo-squared, sigma(Fo-squared) and status flag
#
data_I
_shelx_title ' 514052_0m in P -1'
_shelx_refln_list_code          4
_shelx_F_calc_maximum      191.68
_exptl_crystal_F_000       468.00
_reflns_d_resolution_high  0.7713
 
loop_
 _symmetry_equiv_pos_as_xyz
 'x, y, z'
 '-x, -y, -z'
 
_cell_length_a     7.1534
_cell_length_b    11.7904
_cell_length_c    12.7661
_cell_angle_alpha  76.901
_cell_angle_beta   86.991
_cell_angle_gamma  74.455
 
_shelx_F_squared_multiplier     1.000
 
loop_
 _refln_index_h
 _refln_index_k
 _refln_index_l
 _refln_F_squared_calc
 _refln_F_squared_meas
 _refln_F_squared_sigma
 _refln_observed_status
   1   0   0      371.76      383.44     14.19 o
   2   0   0     4310.47     4447.47    156.83 o
   3   0   0        0.25        0.77      1.15 o
   4   0   0      204.23      178.68      8.05 o
   5   0   0      119.49      141.49      6.90 o
   6   0   0       72.10       71.22      3.65 o
   7   0   0        0.19       -1.47      1.47 o
   8   0   0        0.00       -2.68      2.68 o
  -8   1   0        2.18        1.15      2.68 o
  -7   1   0        0.30       -0.77      2.30 o
  -6   1   0       35.15       38.73      4.22 o
  -5   1   0        1.16       -1.15      1.92 o
  -4   1   0      364.20      314.36      8.81 o
  -3   1   0      181.05      198.24      8.05 o
  -2   1   0       45.28       44.52      1.16 o
  -1   1   0     1610.79     1539.77     20.21 o
   0   1   0     1643.96     2004.10     22.08 o
   1   1   0      180.17      201.32      2.82 o
   4   1   0       34.41       28.76      3.07 o
   5   1   0       20.65       27.99      3.07 o
   6   1   0        8.75        2.30      2.30 o
   7   1   0        0.74        0.59      2.30 o
   8   1   0       23.96       28.76      4.60 o
   9   1   0        2.84        2.68      3.45 o
  -7   2   0        2.86        3.83      2.68 o
  -6   2   0       16.74       26.07      3.45 o
  -5   2   0      140.41      132.29      6.90 o
  -4   2   0       30.47       26.14      0.99 o
  -3   2   0       23.37       37.68      0.95 o
  -2   2   0      548.55      473.94      5.42 o
  -1   2   0       78.46      100.74      2.68 o
   0   2   0       27.14       27.06      0.54 o
   1   2   0     2424.01     2351.48     25.87 o
   2   2   0     5610.16     5413.57     73.15 o
   3   2   0      543.96      514.87      8.72 o
   5   2   0      164.81      144.56      7.29 o
   6   2   0       56.33       62.12      5.37 o
   7   2   0        0.14        0.83      1.75 o
   8   2   0        2.84       -3.07      3.07 o
   9   2   0        4.22        2.30      3.45 o
  -8   3   0       12.14       13.42      2.30 o
  -7   3   0       24.07       32.19      2.48 o
  -6   3   0       10.42       10.79      5.37 o
  -5   3   0        5.12        6.97      0.67 o
  -4   3   0       58.82       71.84      1.38 o
  -3   3   0       34.45       20.67      0.65 o
  -2   3   0      700.75      651.95      7.41 o
  -1   3   0      554.70      581.26      6.53 o
   0   3   0      204.69      217.58      2.65 o
   1   3   0     1177.72     1071.31     11.81 o
   2   3   0       38.55       34.12      1.40 o
   3   3   0      215.98      186.00      2.84 o
   4   3   0       25.20       24.17      1.69 o
   5   3   0       34.73       51.38      2.68 o
   6   3   0        1.44       -0.77      2.30 o
   7   3   0        0.77       -1.15      2.68 o
   8   3   0        5.64        4.22      2.44 o
   9   3   0        1.40        1.53      3.83 o
  -7   4   0        5.28        8.44      2.30 o
  -6   4   0       10.94       14.49      1.44 o
  -5   4   0       10.15        6.59      0.84 o
  -4   4   0        3.47        1.04      0.48 o
  -3   4   0      167.39      170.94      2.45 o
  -2   4   0      353.69      339.80      4.53 o
  -1   4   0       68.56       69.52      1.74 o
   0   4   0     2042.13     2574.48     28.05 o
   1   4   0      144.32      132.36      1.85 o
   2   4   0       36.70       35.54      1.04 o
   3   4   0      237.62      244.35      3.77 o
   4   4   0       25.82       12.24      1.16 o
   5   4   0        0.13       -0.58      0.58 o
   6   4   0       36.48       32.59      2.68 o
   7   4   0        4.10        7.00      1.37 o
   8   4   0       10.91        9.42      2.84 o
   9   4   0        5.59        5.37      3.83 o
  -7   5   0       60.95       82.37     10.16 o
  -6   5   0        2.95        1.15      1.63 o
  -5   5   0       26.52       31.99      1.84 o
  -4   5   0        1.48        3.57      0.72 o
  -3   5   0        0.22        0.08      0.52 o
  -2   5   0       37.66       29.68      0.73 o
  -1   5   0      177.60      242.03      9.23 o
   0   5   0     2224.89     3058.04     35.35 o
   1   5   0      119.59      147.38      2.21 o
   2   5   0      131.36      120.12      2.06 o
   3   5   0        3.95       10.76      0.65 o
   4   5   0      199.88      196.63      3.18 o
   5   5   0       34.91       25.50      1.24 o
   6   5   0       12.20       12.54      1.51 o
   7   5   0        4.76        5.13      1.47 o
   8   5   0        8.56        4.29      2.96 o
   9   5   0        0.03        0.26      1.71 o
  -7   6   0       15.94       19.28      4.41 o
  -6   6   0       63.06       68.43      3.80 o
  -5   6   0       49.73       43.44      3.11 o
  -4   6   0       40.07       38.71      2.26 o
  -3   6   0      290.55      240.83      4.04 o
  -2   6   0       45.67       35.28      1.04 o
  -1   6   0      553.26      637.44      8.33 o
   0   6   0        6.71       21.31      0.94 o
   1   6   0     3594.94     3712.98     49.10 o
   2   6   0     1321.18     1272.12     17.61 o
   3   6   0      214.05      219.54      4.62 o
   4   6   0      104.20       91.17      1.99 o
   5   6   0       61.86       63.03      1.79 o
   6   6   0        1.65        2.16      0.94 o
   7   6   0        6.34        6.94      1.63 o
   8   6   0        4.82        0.00      4.22 o
   9   6   0        1.23        1.80      3.26 o
  -6   7   0        3.08        3.45      1.90 o
  -5   7   0        7.12        8.44      1.90 o
  -4   7   0       53.35       49.31      3.25 o
  -3   7   0       23.62       16.45      1.48 o
  -2   7   0       79.69       91.93      2.03 o
  -1   7   0        4.41       -0.68      0.77 o
   0   7   0       72.60      121.09      2.49 o
   1   7   0       10.44       10.14      1.17 o
   2   7   0        5.27        7.24      0.69 o
   3   7   0      372.37      372.26      5.80 o
   4   7   0      613.97      618.52     11.35 o
   5   7   0       23.80       26.90      1.48 o
   6   7   0        4.36        8.30      1.39 o
   7   7   0       35.15       29.43      2.29 o
   8   7   0        0.15       -3.64      3.64 o
   9   7   0        0.32       -1.15      2.30 o
  -6   8   0        3.20        2.38      2.02 o
  -5   8   0        7.22        6.19      2.11 o
  -4   8   0        4.65        7.18      2.02 o
  -3   8   0      168.80      161.67      4.86 o
  -2   8   0       28.03       13.44      1.23 o
  -1   8   0      129.47      103.95      2.92 o
   0   8   0        1.56       -0.51      0.51 o
   1   8   0      177.74      144.77      2.61 o
   2   8   0        4.58        3.94      0.76 o
   3   8   0      508.09      528.27      7.99 o
   4   8   0       75.97       62.48      2.05 o
   5   8   0        5.30        5.00      1.13 o
   6   8   0       88.86       83.84      3.08 o
   7   8   0       15.78       18.21      1.69 o
   8   8   0        5.66       13.80      3.07 o
  -5   9   0        3.60        1.74      2.68 o
  -4   9   0        2.48       -1.63      1.63 o
  -3   9   0       94.25       97.36      3.83 o
  -2   9   0        9.01        2.58      1.09 o
  -1   9   0      142.80      175.70      4.34 o
   0   9   0      144.79      218.89      3.97 o
   1   9   0        0.02        2.91      0.74 o
   2   9   0      105.72      108.59      2.81 o
   3   9   0       25.80       22.90      1.26 o
   4   9   0        4.01        2.88      1.07 o
   5   9   0      115.12      112.43      3.33 o
   6   9   0        0.13       -1.63      1.63 o
   7   9   0        1.58       -2.49      2.49 o
   8   9   0        0.99        1.53      3.07 o
  -4  10   0        9.75        9.01      2.44 o
  -3  10   0        4.91        4.29      2.02 o
  -2  10   0       85.05       60.69      3.24 o
  -1  10   0      216.84      239.81      6.56 o
   0  10   0        8.11        9.73      1.78 o
   1  10   0      138.25      166.36      3.69 o
   2  10   0        4.20        4.61      1.36 o
   3  10   0       79.03       63.48      2.99 o
   4  10   0        6.67        5.48      1.52 o
   5  10   0       69.86       71.61      4.04 o
   6  10   0        6.48        3.83      2.17 o
   7  10   0        5.53        6.41      2.29 o
   8  10   0        0.15       -3.07      3.07 o
  -4  11   0       21.54       26.84      4.60 o
  -3  11   0        0.08       -2.68      2.68 o
  -2  11   0        1.19       -2.11      2.11 o
  -1  11   0       11.81        2.88      2.17 o
   0  11   0        7.18        7.52      1.84 o
   1  11   0      214.40      252.53      5.82 o
   2  11   0        0.47       -1.55      1.55 o
   3  11   0       30.79       42.36      3.38 o
   4  11   0        0.03       -1.90      1.90 o
   5  11   0       14.83        7.75      2.68 o
   6  11   0        5.12        5.68      2.29 o
   7  11   0        4.52        4.13      2.29 o
  -3  12   0       12.63       16.10      4.22 o
  -2  12   0        1.17       -1.15      2.17 o
  -1  12   0        6.77        0.38      2.17 o
   0  12   0        1.57       -1.48      2.02 o
   1  12   0        0.04        0.13      1.61 o
   2  12   0        0.81        1.05      1.69 o
   3  12   0       18.71       19.98      2.84 o
   4  12   0       28.53       24.16      3.11 o
   5  12   0        0.04       -1.15      3.07 o
   6  12   0       11.19        8.98      2.57 o
   7  12   0        3.32        5.18      2.44 o
  -2  13   0        8.76        8.05      4.22 o
  -1  13   0        5.97        2.62      2.57 o
   0  13   0        7.55       10.12      2.57 o
   1  13   0        0.21        0.29      2.29 o
   2  13   0        5.73        3.07      2.44 o
   3  13   0        3.75        0.18      2.29 o
   4  13   0        0.86       -2.12      2.12 o
   5  13   0        6.57        0.96      2.44 o
   6  13   0        0.00        0.72      2.29 o
   0  14   0        0.05       -1.73      3.26 o
   1  14   0        1.48        0.77      2.44 o
   2  14   0        1.88       -1.92      3.45 o
   3  14   0        9.53        8.00      2.84 o
   4  14   0        0.41       -2.00      2.57 o
   5  14   0        8.49       11.12      4.22 o
  -4 -14   1        0.21       -0.97      2.57 o
  -3 -14   1       15.29       26.81      3.65 o
  -2 -14   1        4.56        3.07      3.83 o
  -1 -14   1        0.97       -1.73      2.44 o
   0 -14   1        0.96       -1.68      2.68 o
  -6 -13   1        0.51       -1.02      2.40 o
  -5 -13   1       11.60        7.63      2.67 o
  -4 -13   1       34.13       36.50      3.65 o
  -3 -13   1       15.90       17.03      3.11 o
  -2 -13   1        0.16       -3.26      3.26 o
  -1 -13   1       13.74       26.03      4.79 o
   0 -13   1        0.03       -2.11      2.17 o
   1 -13   1        0.36       -0.96      2.44 o
  -7 -12   1       10.94       10.02      2.84 o
  -6 -12   1       22.08       26.15      5.37 o
  -5 -12   1       69.70       90.89      7.48 o
  -4 -12   1        0.07       -2.02      2.02 o
  -3 -12   1       15.99       12.97      3.07 o
  -2 -12   1       40.92       41.26      2.33 o
  -1 -12   1        1.44        4.62      2.44 o
   0 -12   1       22.65       17.39      3.83 o
   1 -12   1       18.51       23.38      3.11 o
   2 -12   1        1.23        2.88      2.88 o
   3 -12   1       17.48       22.62      4.60 o
  -7 -11   1        0.76       -0.95      2.02 o
  -6 -11   1        0.71        0.84      2.02 o
  -5 -11   1        0.13       -0.51      2.02 o
  -4 -11   1        9.69        2.92      2.12 o
  -3 -11   1       21.63       22.67      2.84 o
  -2 -11   1       91.96       94.28      3.98 o
  -1 -11   1       30.20       32.54      2.98 o
   0 -11   1        0.17       -1.68      1.92 o
   1 -11   1        4.30       10.34      2.44 o
   2 -11   1       30.31       23.80      2.98 o
   3 -11   1        2.54        3.07      3.45 o
   4 -11   1        0.85        1.15      3.45 o
  -8 -10   1       13.23       13.42      3.83 o
  -7 -10   1        0.56       -1.90      1.90 o
  -6 -10   1       12.85       16.19      2.57 o
  -5 -10   1        1.32       -1.73      2.88 o
  -4 -10   1       16.02       18.86      1.97 o
  -3 -10   1       13.64       21.72      1.67 o
  -2 -10   1        6.17        6.18      1.15 o
  -1 -10   1       11.16        3.45      1.29 o
   0 -10   1       27.51       29.52      2.28 o
   1 -10   1      122.68       93.10      4.61 o
   2 -10   1        4.31        2.91      2.30 o
   3 -10   1        8.18        8.82      3.07 o
   4 -10   1        0.45       -2.68      2.68 o
  -8  -9   1        5.56        3.83      3.07 o
  -7  -9   1       10.37       13.04      2.29 o
  -6  -9   1        8.85        5.18      1.90 o
  -5  -9   1        0.40       -1.63      1.63 o
  -4  -9   1       61.08       59.30      2.42 o
  -3  -9   1       15.20       20.99      1.72 o
  -2  -9   1       36.80       47.46      1.60 o
  -1  -9   1      118.80       94.12      2.17 o
   0  -9   1        3.13       -0.40      0.81 o
   1  -9   1       15.53        3.62      1.01 o
   2  -9   1        1.67        1.03      0.89 o
   3  -9   1      111.75       86.91      3.61 o
   4  -9   1        0.01       -1.62      1.75 o
   5  -9   1        2.43        4.98      2.17 o
  -8  -8   1        1.61        6.52      2.68 o
  -7  -8   1       30.75       30.92      1.97 o
  -6  -8   1        8.66        6.47      1.39 o
  -5  -8   1        0.11       -1.00      1.00 o
  -4  -8   1        1.26        0.58      1.00 o
  -3  -8   1       13.92       10.41      0.98 o
  -2  -8   1       19.67       25.94      1.08 o
  -1  -8   1       10.08       26.97      1.56 o
   0  -8   1       90.26      169.43      3.28 o
   1  -8   1       42.86       49.50      1.67 o
   2  -8   1        0.78       -0.77      0.77 o
   3  -8   1        2.56        0.84      1.39 o
   4  -8   1       66.99       79.95      5.18 o
   5  -8   1       22.91       25.74      2.71 o
   6  -8   1        1.61       -0.58      1.90 o
  -8  -7   1        0.02       -1.08      1.47 o
  -7  -7   1        0.66        0.59      1.17 o
  -6  -7   1       52.43       62.70      2.67 o
  -5  -7   1       36.85       40.45      1.75 o
  -4  -7   1      105.19       94.23      2.23 o
  -3  -7   1       53.06       70.03      1.86 o
  -2  -7   1       17.96       16.48      0.85 o
  -1  -7   1      245.83      212.66      3.63 o
   0  -7   1      122.65      234.94      4.01 o
   1  -7   1      164.42      145.15      2.78 o
   2  -7   1       55.32       50.25      1.52 o
   3  -7   1        1.57        0.23      1.04 o
   4  -7   1        3.08        3.60      1.75 o
   5  -7   1        0.19        0.19      1.63 o
   6  -7   1        3.78        7.35      1.90 o
  -9  -6   1        1.02        0.00      1.92 o
  -8  -6   1        1.32        0.00      1.36 o
  -7  -6   1       15.70       12.60      1.75 o
  -6  -6   1       23.38       21.40      1.88 o
  -5  -6   1       64.03       62.65      1.82 o
  -4  -6   1        2.44        1.34      0.67 o
  -3  -6   1      396.00      367.92      5.24 o
  -2  -6   1     2190.76     2000.42     25.02 o
  -1  -6   1      105.91      135.31      2.57 o
   0  -6   1      713.42      963.68     16.57 o
   1  -6   1       15.32       45.09      3.42 o
   2  -6   1      213.11      243.49      3.42 o
   3  -6   1       33.01       27.18      1.33 o
   4  -6   1      119.10      127.47      3.70 o
   5  -6   1       24.74       17.29      2.17 o
   6  -6   1        0.15       -1.47      1.47 o
   7  -6   1        0.12       -1.73      1.73 o
  -9  -5   1        0.82       -1.41      3.26 o
  -8  -5   1        4.29        4.98      1.92 o
  -7  -5   1        9.72        8.41      2.11 o
  -6  -5   1       12.94       12.43      0.96 o
  -5  -5   1       58.64       56.91      1.59 o
  -4  -5   1       12.74        7.53      0.81 o
  -3  -5   1      129.07      138.18      2.27 o
  -2  -5   1        3.40        1.37      0.43 o
  -1  -5   1      190.04      248.70      6.81 o
   0  -5   1     2873.88     3770.57     43.46 o
   1  -5   1      686.63      759.51      8.66 o
   2  -5   1       65.64       81.93      1.49 o
   3  -5   1        0.97       -0.45      0.45 o
   4  -5   1        0.11        1.46      0.77 o
   5  -5   1       56.44       58.12      2.31 o
   6  -5   1      120.57      137.62      8.63 o
   7  -5   1        0.19       -1.63      1.63 o
  -9  -4   1        7.29       11.50      4.60 o
  -8  -4   1       11.16       10.96      1.92 o
  -7  -4   1       12.83       18.79      1.92 o
  -6  -4   1       28.56       29.14      1.61 o
  -5  -4   1      208.25      212.28      3.58 o
  -4  -4   1       23.63       26.26      1.13 o
  -3  -4   1      385.70      401.80      6.32 o
  -2  -4   1      114.58      103.83      1.53 o
  -1  -4   1     1574.93     1566.56     18.26 o
   0  -4   1        7.58       10.08      0.52 o
   1  -4   1     2868.94     3139.41     34.18 o
   2  -4   1     2598.48     2621.34     30.10 o
   3  -4   1      297.10      301.51      4.23 o
   4  -4   1       41.61       48.90      1.26 o
   5  -4   1       10.40       10.78      1.04 o
   6  -4   1        2.02        2.82      1.48 o
   7  -4   1       21.63       15.97      1.90 o
  -9  -3   1        0.00       -2.30      3.45 o
  -8  -3   1        6.68        4.60      3.45 o
  -7  -3   1       33.25       38.73      4.60 o
  -5  -3   1       48.37       51.55      1.69 o
  -4  -3   1       14.31       20.31      0.81 o
  -3  -3   1      488.79      460.97      5.95 o
  -2  -3   1     2394.64     2274.40     35.67 o
  -1  -3   1     1700.85     1629.92     17.80 o
   0  -3   1       78.85      119.19      1.61 o
   1  -3   1        3.07        1.41      0.66 o
   2  -3   1      424.54      436.33      5.73 o
   3  -3   1       35.46       27.48      0.89 o
   4  -3   1      223.16      222.15      3.03 o
   5  -3   1        0.03       -0.17      0.62 o
   6  -3   1        6.49        5.47      1.11 o
   7  -3   1        1.68       -0.38      1.53 o
   8  -3   1       12.51       13.80      2.68 o
  -9  -2   1        9.26       11.12      3.83 o
  -8  -2   1       22.76       23.77      4.60 o
  -7  -2   1        0.08       -1.15      2.30 o
  -4  -2   1      122.57      125.77      4.60 o
  -3  -2   1     1622.06     1528.79     22.72 o
  -2  -2   1      313.88      282.76      3.74 o
  -1  -2   1     1000.25      983.32     10.85 o
   0  -2   1       39.50       35.15      0.63 o
   1  -2   1        6.00        6.61      0.81 o
   2  -2   1      670.13      713.70      8.49 o
   3  -2   1       17.58       18.56      0.55 o
   4  -2   1       13.04       18.42      0.72 o
   5  -2   1        1.50        4.20      0.63 o
   6  -2   1        0.80       -0.64      1.92 o
   7  -2   1        0.02       -1.03      1.03 o
  -9  -1   1       10.77        2.30      3.83 o
  -8  -1   1       14.44       17.25      4.22 o
  -7  -1   1       69.04       81.29      5.75 o
  -6  -1   1        1.79        1.92      2.68 o
  -5  -1   1        4.45        0.00      1.92 o
  -2  -1   1      491.17      325.17      6.42 o
  -1  -1   1     1397.97     1410.22     15.50 o
   0  -1   1     2679.28     3196.32     33.05 o
   1  -1   1      180.10      208.67      2.72 o
   2  -1   1      169.21      180.37      2.54 o
   3  -1   1      226.30      187.74      2.89 o
   4  -1   1        0.67       -1.53      1.53 o
   5  -1   1        2.29        1.53      1.92 o
   6  -1   1        0.51        0.77      2.30 o
   7  -1   1        2.53        7.67      3.07 o
   8  -1   1        0.05       -1.92      2.68 o
  -8   0   1        9.37        5.37      3.45 o
  -7   0   1        6.88        6.90      3.07 o
  -6   0   1       19.78        2.68      2.68 o
  -5   0   1       19.95       21.09      2.68 o
  -4   0   1      377.40      379.22     14.95 o
  -1   0   1       20.75       28.44      0.52 o
   0   0   1     2697.97     3236.13    126.98 o
   1   0   1      551.42      502.24      6.18 o
   2   0   1       48.99       51.43      2.48 o
   3   0   1      233.09      230.39      6.64 o
   4   0   1       10.07        3.96      1.20 o
   5   0   1        2.55        5.02      1.73 o
   6   0   1       37.52       37.70      2.84 o
   7   0   1        0.04        1.15      2.30 o
   8   0   1        2.43       -3.07      3.07 o
  -8   1   1        3.77        6.90      3.07 o
  -7   1   1        0.25        1.92      2.68 o
  -6   1   1        9.52       17.64      3.07 o
  -5   1   1        0.94        0.38      1.53 o
  -4   1   1      193.82      150.69      6.52 o
  -3   1   1      158.55      144.17      6.13 o
  -2   1   1       68.69       55.26      1.39 o
  -1   1   1      560.29      617.22      6.53 o
   0   1   1     3647.03     4688.15     58.22 o
   1   1   1       95.29       52.72      1.06 o
   2   1   1    36741.81    36996.50    558.93 o
   3   1   1       47.22       62.12      3.83 o
   4   1   1      188.24      230.07      7.05 o
   5   1   1       10.15       15.55      1.90 o
   6   1   1       33.44       34.95      3.83 o
   7   1   1       39.93       43.08      3.38 o
   8   1   1        3.11        2.68      3.07 o
   9   1   1        0.84       -1.15      3.45 o
  -7   2   1       20.26       24.92      3.83 o
  -6   2   1        1.85        4.98      2.30 o
  -5   2   1       15.32       11.89      2.68 o
  -4   2   1      213.19      170.23      3.21 o
  -3   2   1        3.67        3.83      0.41 o
  -2   2   1      348.81      297.69      3.43 o
  -1   2   1     3646.20     3159.57     34.10 o
   0   2   1     6204.75     8214.39     86.36 o
   1   2   1      965.46     1011.90     13.72 o
   2   2   1    27027.21    27013.51    395.70 o
   3   2   1      298.74      235.53      4.79 o
   4   2   1     4556.57     4689.80    165.64 o
   5   2   1      148.08      163.45      5.82 o
   6   2   1        0.01        1.65      3.45 o
   7   2   1        1.03        2.11      1.90 o
   8   2   1        0.20       -2.02      2.02 o
   9   2   1        5.82       10.74      3.83 o
  -8   3   1       21.36       23.39      2.68 o
  -7   3   1        4.13        0.38      1.33 o
  -6   3   1       64.19       70.03      3.04 o
  -5   3   1      187.85      175.28      3.38 o
  -4   3   1       26.25       28.92      0.86 o
  -3   3   1      286.22      277.40      3.58 o
  -2   3   1      197.87      146.21      1.99 o
  -1   3   1      852.89      786.01      8.19 o
   0   3   1     3703.97     5013.19     52.00 o
   1   3   1      239.55      193.29      2.55 o
   2   3   1      720.77      738.18     11.17 o
   3   3   1       15.94       27.10      0.95 o
   4   3   1       54.49       22.08      2.85 o
   5   3   1        5.38        5.37      1.15 o
   6   3   1      130.88      138.42      5.69 o
   7   3   1       22.95       27.14      2.98 o
   8   3   1        0.24        0.00      2.68 o
   9   3   1        0.59       -3.07      3.07 o
  -7   4   1       37.31       29.14      3.07 o
  -6   4   1        7.18        9.28      2.37 o
  -5   4   1       41.22       46.78      1.73 o
  -4   4   1        0.07        0.20      0.48 o
  -3   4   1        6.92        6.19      0.44 o
  -2   4   1      439.99      474.70      6.72 o
  -1   4   1      315.17      265.99      3.27 o
   0   4   1     1531.67     2010.24     21.99 o
   1   4   1     1606.41     1358.57     16.03 o
   2   4   1      837.13      856.10     11.92 o
   3   4   1     2039.80     1933.82     26.26 o
   4   4   1      258.44      252.60      7.91 o
   5   4   1      270.81      248.72     10.54 o
   6   4   1        8.62       -1.34      1.36 o
   7   4   1        3.17        2.44      1.02 o
   8   4   1        5.58        3.01      2.57 o
   9   4   1        2.99       -1.92      3.83 o
  -7   5   1        0.80        6.99      3.64 o
  -6   5   1      224.88      235.23      7.18 o
  -5   5   1        3.95        6.18      1.04 o
  -4   5   1       10.99       13.57      0.72 o
  -3   5   1       47.65       35.77      1.04 o
  -2   5   1       65.04       44.37      0.89 o
  -1   5   1      352.77      336.70      4.12 o
   0   5   1        1.43        2.09      0.42 o
   1   5   1      114.17       99.81      2.70 o
   2   5   1      824.68      892.51     11.52 o
   3   5   1        2.02        0.45      0.47 o
   4   5   1      104.63       96.05      2.12 o
   5   5   1      154.91      132.43      3.06 o
   6   5   1        2.84        0.00      1.53 o
   7   5   1       22.65       21.78      2.42 o
   8   5   1        0.00       -0.20      1.32 o
   9   5   1        0.16       -1.21      1.42 o
  -7   6   1       54.69       73.38      8.82 o
  -6   6   1        1.54       -2.11      2.11 o
  -5   6   1      157.62      162.38      7.86 o
  -4   6   1      457.21      486.75      8.84 o
  -3   6   1      173.30      189.70      3.64 o
  -2   6   1       21.20       28.67      0.82 o
  -1   6   1        2.23        8.07      0.63 o
   0   6   1      626.78      969.27     13.58 o
   1   6   1       45.62       41.01      1.31 o
   2   6   1      913.23      872.11     12.28 o
   3   6   1       57.18       43.55      1.30 o
   4   6   1        0.06       -0.51      0.51 o
   5   6   1       55.03       53.83      2.20 o
   6   6   1        2.74       -1.53      1.73 o
   7   6   1        6.55        4.14      1.35 o
   8   6   1        0.63       -1.68      1.68 o
   9   6   1        0.01       -1.92      1.92 o
  -6   7   1        0.09        0.38      1.63 o
  -5   7   1      104.19      108.43      5.75 o
  -4   7   1      105.49      103.67      4.61 o
  -3   7   1      324.52      317.12      6.36 o
  -2   7   1        5.74        7.32      0.61 o
  -1   7   1       17.40       14.29      1.60 o
   0   7   1      209.21      297.02      4.81 o
   1   7   1      263.98      236.33      3.89 o
   2   7   1      469.18      478.72      7.18 o
   3   7   1      551.74      537.88      8.65 o
   4   7   1       81.05       66.42      1.84 o
   5   7   1       45.51       31.93      1.56 o
   6   7   1       30.33       33.70      1.99 o
   7   7   1        0.08        0.38      1.47 o
   8   7   1        0.91       -1.81      1.81 o
   9   7   1        0.05       -1.92      1.92 o
  -6   8   1        1.71        2.11      1.90 o
  -5   8   1        2.05        1.09      1.75 o
  -4   8   1       54.59       46.23      3.22 o
  -3   8   1       19.95       15.28      1.77 o
  -2   8   1      196.30      192.62      3.39 o
  -1   8   1       14.40       19.35      1.24 o
   0   8   1      198.70      272.94      4.60 o
   1   8   1      300.81      335.17      4.92 o
   2   8   1       38.88       46.13      1.60 o
   3   8   1      177.85      178.54      3.65 o
   4   8   1      119.31      106.59      2.66 o
   5   8   1      162.83      164.15      3.81 o
   6   8   1       64.35       62.29      2.64 o
   7   8   1        1.65       -0.38      1.63 o
   8   8   1        0.50       -1.56      1.56 o
  -5   9   1        0.94        1.84      2.02 o
  -4   9   1        1.73       -0.96      1.90 o
  -3   9   1       14.49       15.70      1.84 o
  -2   9   1        1.96       -0.82      0.82 o
  -1   9   1       79.49       60.27      2.31 o
   0   9   1        0.37       -0.72      0.72 o
   1   9   1      119.15       98.01      2.19 o
   2   9   1       48.29       34.34      1.45 o
   3   9   1      239.77      255.85      4.49 o
   4   9   1        0.30       -0.27      0.93 o
   5   9   1       13.64       10.90      1.43 o
   6   9   1       17.89       16.68      2.29 o
   7   9   1        2.40        1.82      1.59 o
   8   9   1       15.10       13.00      2.76 o
  -5  10   1        1.30        0.38      2.17 o
  -4  10   1        1.70       -1.73      3.26 o
  -3  10   1        6.10        2.28      3.26 o
  -2  10   1        9.85       13.93      1.35 o
  -1  10   1        4.29        4.79      2.17 o
   0  10   1       19.31       13.39      1.83 o
   1  10   1       34.31       33.24      1.71 o
   2  10   1      246.85      233.57      5.65 o
   3  10   1       22.76       22.55      1.71 o
   4  10   1        9.69        4.54      1.52 o
   5  10   1        9.93       10.28      1.74 o
   6  10   1       13.04       20.10      2.57 o
   7  10   1       34.25       40.87      2.81 o
   8  10   1        0.59        0.34      2.40 o
  -4  11   1       24.94       33.74      4.60 o
  -3  11   1        0.09       -2.68      2.68 o
  -2  11   1       38.45       44.67      3.52 o
  -1  11   1        0.20       -1.15      1.90 o
   0  11   1       56.85       88.85      5.45 o
   1  11   1       63.27       64.60      2.84 o
   2  11   1        1.24       -1.46      1.46 o
   3  11   1       49.35       52.53      3.83 o
   4  11   1        1.65       -1.71      2.02 o
   5  11   1       55.12       59.37      4.79 o
   6  11   1       10.24       13.07      4.60 o
   7  11   1        1.03        4.91      1.93 o
  -3  12   1       19.82       29.14      4.60 o
  -2  12   1       13.58       16.32      2.98 o
  -1  12   1        0.76        1.53      2.17 o
   0  12   1       81.30       88.63      4.88 o
   1  12   1        4.79       -1.61      1.61 o
   2  12   1       11.65        6.31      2.06 o
   3  12   1       22.12       16.19      2.19 o
   4  12   1        9.59       10.25      2.57 o
   5  12   1        1.03       -2.02      2.02 o
   6  12   1        0.01       -0.95      1.81 o
   7  12   1        2.55        3.26      3.03 o
  -2  13   1       10.85        9.59      4.22 o
  -1  13   1        0.72       -1.34      2.17 o
   0  13   1       30.13       53.63      4.20 o
   1  13   1       40.95       54.13      4.07 o
   2  13   1       17.77        9.10      2.19 o
   3  13   1        5.27       -1.73      2.17 o
   4  13   1        4.23        0.59      1.97 o
   5  13   1       21.21       27.80      2.86 o
   6  13   1        0.11       -0.18      1.91 o
  -1  14   1       51.19       79.85      5.42 o
   0  14   1        1.01       -2.44      2.44 o
   1  14   1        5.14        3.26      2.71 o
   2  14   1       24.50       17.44      3.11 o
   3  14   1        0.55        4.22      2.44 o
   4  14   1        1.00       -2.40      2.40 o
   5  14   1        1.05       -0.77      2.44 o
   2  15   1        1.40        0.38      3.83 o
   3  15   1        3.15        2.68      3.83 o
  -4 -14   2        1.96       -1.53      3.83 o
  -3 -14   2        1.04       -0.77      2.71 o
  -2 -14   2        2.32        3.07      3.83 o
  -1 -14   2        0.05        0.00      3.83 o
  -5 -13   2        4.24        4.41      2.88 o
  -4 -13   2        0.10       -1.38      2.68 o
  -3 -13   2        1.56       -2.17      2.17 o
  -2 -13   2        1.66       -0.70      2.29 o
  -1 -13   2        4.31        4.92      2.57 o
   0 -13   2        1.65       -0.07      4.41 o
   1 -13   2        9.84        7.67      2.98 o
  -6 -12   2       20.50       25.14      3.22 o
  -5 -12   2       56.93       59.89      5.56 o
  -4 -12   2        2.66        1.92      2.29 o
  -3 -12   2        1.57       -0.07      2.29 o
  -2 -12   2       42.05       29.24      2.70 o
  -1 -12   2        0.00        1.66      1.77 o
   0 -12   2        0.37        0.58      2.17 o
   1 -12   2       11.12        6.38      2.68 o
   2 -12   2       10.18       19.74      3.25 o
  -7 -11   2       18.00       12.27      2.57 o
  -6 -11   2        0.01        1.92      3.83 o
  -5 -11   2       29.10       32.19      6.90 o
  -4 -11   2       28.31       31.27      3.83 o
  -3 -11   2      158.55      153.54      9.20 o
  -2 -11   2        1.60       -1.24      1.24 o
  -1 -11   2       41.64       28.70      2.44 o
   0 -11   2       15.28        9.27      2.44 o
   1 -11   2        0.25       -1.73      1.90 o
   2 -11   2       13.70       20.08      3.64 o
   3 -11   2       34.18       29.91      4.60 o
  -7 -10   2        3.76        6.27      2.29 o
  -6 -10   2        0.02       -1.90      1.90 o
  -5 -10   2       75.56       73.36      6.13 o
  -4 -10   2       61.90       72.67      3.21 o
  -3 -10   2       38.59       43.26      3.38 o
  -2 -10   2       31.18       39.73      2.14 o
  -1 -10   2       70.32       65.25      2.76 o
   0 -10   2        2.78        2.04      1.55 o
   1 -10   2        8.55        5.18      2.17 o
   2 -10   2        1.68        2.76      2.02 o
   3 -10   2        1.11       -0.77      2.68 o
   4 -10   2        2.42        6.90      3.45 o
  -8  -9   2       10.18        4.22      3.07 o
  -7  -9   2        4.03        3.45      1.90 o
  -6  -9   2       46.63       44.50      3.11 o
  -5  -9   2       29.32       34.48      2.84 o
  -4  -9   2       15.25       14.76      1.69 o
  -3  -9   2      156.64      175.67      3.75 o
  -2  -9   2        0.03       -0.89      0.89 o
  -1  -9   2       45.56       41.16      1.60 o
   0  -9   2       13.10        6.15      0.91 o
   1  -9   2       79.67       74.61      2.61 o
   2  -9   2       26.60       18.94      1.38 o
   3  -9   2       12.96        7.86      1.77 o
   4  -9   2        7.15        3.45      2.02 o
   5  -9   2        0.04        0.15      2.02 o
  -8  -8   2        9.82       13.80      3.45 o
  -7  -8   2        2.09        3.42      1.75 o
  -6  -8   2        9.50       11.47      1.61 o
  -5  -8   2       26.59       34.47      1.75 o
  -4  -8   2        4.23        3.54      1.04 o
  -3  -8   2      116.92      121.66      2.39 o
  -2  -8   2       46.50       34.35      1.30 o
  -1  -8   2      138.36      171.62      3.24 o
   0  -8   2        1.24        3.47      0.67 o
   1  -8   2        1.29        0.58      0.81 o
   2  -8   2        0.56       -0.15      0.87 o
   3  -8   2      276.43      273.73      7.08 o
   4  -8   2        1.06       -0.58      1.63 o
   5  -8   2       23.29       22.50      7.67 o
  -8  -7   2        4.65        5.66      1.75 o
  -7  -7   2       41.34       35.96      2.06 o
  -6  -7   2       23.04       33.03      2.06 o
  -5  -7   2       27.03       25.04      1.52 o
  -4  -7   2        0.19       -0.81      0.81 o
  -3  -7   2       73.84       78.30      1.99 o
  -2  -7   2      134.79      143.27      2.55 o
  -1  -7   2      134.49      144.46      2.74 o
   0  -7   2        4.54        5.35      0.75 o
   1  -7   2       41.07       56.21      2.62 o
   2  -7   2        3.44       -0.02      0.74 o
   3  -7   2       37.32       45.75      2.50 o
   4  -7   2        3.80        3.16      1.75 o
   5  -7   2       72.55       80.95      4.07 o
   6  -7   2        4.17        3.64      1.90 o
  -8  -6   2       11.28       13.49      1.75 o
  -7  -6   2       24.17       14.96      1.90 o
  -6  -6   2        2.65        5.72      1.47 o
  -5  -6   2       72.11       78.66      2.33 o
  -4  -6   2        0.03       -0.69      0.69 o
  -3  -6   2       25.46       21.14      0.94 o
  -2  -6   2      117.31       93.14      1.89 o
  -1  -6   2       96.01      154.71      7.64 o
   0  -6   2       92.01      144.29      2.49 o
   1  -6   2       19.51       11.50      2.30 o
   2  -6   2        5.05        9.81      0.60 o
   3  -6   2      102.81       98.31      2.46 o
   4  -6   2       28.29       19.37      1.60 o
   5  -6   2       24.05       25.15      4.22 o
   6  -6   2        0.93        0.96      1.63 o
  -9  -5   2        0.96        3.83      1.92 o
  -8  -5   2       10.12       10.35      2.30 o
  -7  -5   2        1.93        0.19      1.36 o
  -6  -5   2       17.16       26.04      2.43 o
  -5  -5   2       13.12       17.98      2.64 o
  -4  -5   2      402.29      440.85      7.04 o
  -3  -5   2       10.85        6.59      0.63 o
  -2  -5   2        4.04       10.54      0.67 o
  -1  -5   2      442.38      474.23      6.37 o
   0  -5   2     2324.19     3129.28     36.20 o
   1  -5   2     1359.30     1443.67     16.97 o
   2  -5   2        3.15        6.34      0.52 o
   3  -5   2        8.32        7.27      0.74 o
   4  -5   2      157.76      159.16      3.27 o
   5  -5   2        6.36        4.79      1.63 o
   6  -5   2       43.11       38.92      2.71 o
   7  -5   2        7.70        7.31      2.30 o
  -9  -4   2        0.78        0.77      1.53 o
  -8  -4   2        6.09        1.28      2.68 o
  -7  -4   2        0.01       -0.38      1.53 o
  -6  -4   2       78.56       85.36      2.66 o
  -5  -4   2       11.44        7.18      0.71 o
  -4  -4   2      214.25      156.25      2.65 o
  -3  -4   2        0.19       -0.37      0.37 o
  -2  -4   2      136.98      127.33      1.94 o
  -1  -4   2      159.35      150.56      4.18 o
   0  -4   2      269.11      356.70      4.78 o
   1  -4   2        5.05        7.37      1.36 o
   2  -4   2      460.35      446.21      5.25 o
   3  -4   2       70.14       66.24      2.81 o
   4  -4   2        9.18       10.07      0.71 o
   5  -4   2        0.37       -0.80      0.80 o
   6  -4   2        2.49       -0.58      1.36 o
   7  -4   2        7.96        7.46      3.07 o
  -7  -3   2        0.46        0.00      1.53 o
  -6  -3   2       34.03       26.07      2.30 o
  -5  -3   2      159.79      139.72      3.39 o
  -4  -3   2       40.57       29.82      1.01 o
  -3  -3   2      103.67       93.85      1.59 o
  -2  -3   2      826.28      672.19      7.56 o
  -1  -3   2      573.84      523.17      5.96 o
   0  -3   2       68.95       96.37      1.53 o
   1  -3   2     2101.74     2104.70     23.01 o
   2  -3   2        0.79       -0.31      0.31 o
   3  -3   2      825.64      860.76     10.34 o
   4  -3   2      421.50      434.65      5.87 o
   5  -3   2      116.69      111.39      2.39 o
   6  -3   2        3.98        2.00      0.94 o
   7  -3   2       18.42       13.04      2.30 o
  -9  -2   2        5.56        7.29      3.83 o
  -7  -2   2       18.96       15.72      3.45 o
  -5  -2   2       45.15       52.15      2.68 o
  -4  -2   2       54.62       54.09      1.26 o
  -3  -2   2        1.43       -0.29      0.29 o
  -2  -2   2     1776.32     1536.16     19.21 o
  -1  -2   2        6.61        8.73      0.58 o
   0  -2   2     9055.03    11370.19    123.37 o
   1  -2   2      425.55      436.73      9.96 o
   2  -2   2       23.07       19.12      0.62 o
   3  -2   2     1352.74     1427.92     16.79 o
   4  -2   2       38.42       42.53      1.05 o
   5  -2   2        8.42        6.88      0.61 o
   6  -2   2       33.13       39.33      3.83 o
   7  -2   2       10.52       14.01      1.73 o
   8  -2   2        0.03       -0.77      1.53 o
  -7  -1   2       38.34       34.51      3.83 o
  -3  -1   2      627.30      566.28      8.57 o
  -2  -1   2       15.56       19.93      0.97 o
  -1  -1   2      798.17      850.57     13.64 o
   0  -1   2     1776.16     2273.22     23.51 o
   1  -1   2      337.59      300.59      3.84 o
   2  -1   2        1.29        6.90      0.39 o
   3  -1   2      802.80      744.17     10.51 o
   4  -1   2      596.31      573.90      9.05 o
   5  -1   2       30.06       36.04      3.83 o
   6  -1   2        1.96        0.38      2.30 o
   7  -1   2        5.99        6.52      3.07 o
   8  -1   2        8.05       11.89      3.83 o
  -8   0   2        0.96       -0.77      3.45 o
  -6   0   2      424.95      529.91     20.71 o
  -5   0   2       80.33       78.22      4.98 o
  -3   0   2      187.95      171.40      6.13 o
  -2   0   2      808.44      818.21     12.34 o
  -1   0   2      334.59      314.28      6.42 o
   0   0   2      349.53      448.69      5.28 o
   1   0   2      869.70      711.44      8.26 o
   2   0   2     1117.86     1018.21     12.43 o
   3   0   2      214.71      196.68      3.15 o
   4   0   2       94.23       81.76      1.98 o
   5   0   2       50.96       55.55      4.22 o
   6   0   2       21.16       23.77      3.45 o
   7   0   2        0.00        0.00      2.68 o
   8   0   2        0.22       -1.92      3.07 o
  -8   1   2        5.19        8.44      3.07 o
  -6   1   2        0.52        0.77      1.92 o
  -5   1   2       65.14       83.59      4.60 o
  -4   1   2      155.84      154.91      6.52 o
  -3   1   2      103.94      126.54      2.22 o
  -2   1   2     3735.86     3534.02     52.50 o
  -1   1   2     1002.35      969.83     11.88 o
   0   1   2       15.78        8.34      0.32 o
   1   1   2     1001.04      761.70     10.83 o
   2   1   2     3150.05     2931.71     37.90 o
   3   1   2        0.00       -0.43      0.43 o
   4   1   2       81.55       54.15      3.91 o
   5   1   2        4.44        6.11      2.11 o
   6   1   2        0.18       -0.96      1.63 o
   7   1   2        0.01       -0.27      3.45 o
   8   1   2        0.46       -1.92      3.07 o
   9   1   2        0.06        0.38      3.45 o
  -7   2   2        9.20       10.35      3.07 o
  -5   2   2        8.63        6.13      1.15 o
  -4   2   2       61.35       89.99      2.44 o
  -3   2   2      114.06      116.71      2.09 o
  -2   2   2       86.21       87.92      1.27 o
  -1   2   2      818.19      956.83      9.85 o
   0   2   2      309.37      452.54      5.43 o
   1   2   2      310.93      248.95      3.37 o
   2   2   2     3679.39     3640.43     49.86 o
   3   2   2      251.96      189.33      3.29 o
   4   2   2      730.23      751.46     11.72 o
   5   2   2      155.46      134.64      5.15 o
   6   2   2        1.41        2.88      1.90 o
   7   2   2        7.85        3.26      1.90 o
   8   2   2        1.22        0.10      2.02 o
   9   2   2        2.36        3.07      3.83 o
  -8   3   2        0.68       -1.53      1.92 o
  -7   3   2       89.09      111.96      4.42 o
  -6   3   2        3.23        3.14      1.33 o
  -5   3   2        0.01        0.05      0.65 o
  -4   3   2       56.16       42.69      1.08 o
  -3   3   2        0.28       -0.35      0.35 o
  -2   3   2       13.66       20.26      0.57 o
  -1   3   2       54.59       29.46      0.63 o
   0   3   2      747.24      958.19     11.55 o
   1   3   2     1914.07     1701.63     21.51 o
   2   3   2     2936.76     3058.52     45.32 o
   3   3   2      697.81      720.37     11.06 o
   4   3   2     9571.01     9456.13    141.40 o
   5   3   2      162.15      161.85      3.58 o
   6   3   2      915.13      838.30     22.77 o
   7   3   2        0.06       -1.34      2.49 o
   8   3   2       11.15       11.61      2.88 o
   9   3   2        0.13       -3.45      3.45 o
  -7   4   2       11.74       15.72      2.30 o
  -6   4   2      117.47      135.43      5.08 o
  -5   4   2       27.33       40.16      1.48 o
  -4   4   2       51.04       56.31      1.31 o
  -3   4   2      171.75      148.59      2.35 o
  -2   4   2       77.15      102.04      1.65 o
  -1   4   2      261.21      235.34      2.72 o
   0   4   2      212.86      281.57      3.43 o
   1   4   2        5.38       28.75      0.81 o
   2   4   2      260.60      238.43      5.49 o
   3   4   2      193.33      176.48      3.21 o
   4   4   2     1552.98     1584.46     31.30 o
   5   4   2      247.94      227.76      5.39 o
   6   4   2      399.69      366.95      7.29 o
   7   4   2        0.69        1.34      2.17 o
   8   4   2       72.00       77.78      5.94 o
   9   4   2        9.91       14.57      4.60 o
  -7   5   2        0.31        0.77      1.92 o
  -6   5   2      310.33      329.94     13.42 o
  -5   5   2        1.33        3.98      1.00 o
  -4   5   2        6.25        5.25      0.65 o
  -3   5   2        1.14        9.89      0.54 o
  -2   5   2        6.41       14.77      0.54 o
  -1   5   2       33.35       47.42      0.98 o
   0   5   2      274.89      298.70      5.80 o
   1   5   2      412.52      342.23      4.73 o
   2   5   2        4.60        8.03      0.65 o
   3   5   2       54.01       34.56      1.51 o
   4   5   2      187.27      189.76      3.30 o
   5   5   2      719.61      693.22     17.98 o
   6   5   2       24.28       20.09      7.29 o
   7   5   2       58.56       65.13      3.54 o
   8   5   2        0.13       -1.30      1.30 o
   9   5   2        1.90       -0.93      1.68 o
  -7   6   2        3.52        4.96      2.88 o
  -6   6   2       58.26       45.15      4.79 o
  -5   6   2      105.29      105.85      4.47 o
  -4   6   2      205.86      214.21      4.58 o
  -3   6   2       18.64       12.05      0.79 o
  -2   6   2      187.57      209.13      2.78 o
  -1   6   2      629.34      471.73      6.07 o
   0   6   2        2.87        3.49      0.81 o
   1   6   2      298.50      296.91      4.60 o
   2   6   2        0.90        0.30      0.51 o
   3   6   2       42.58       27.13      1.27 o
   4   6   2      153.79      158.24      3.15 o
   5   6   2       16.68       18.25      1.16 o
   6   6   2       78.99       83.36      4.38 o
   7   6   2       54.51       44.07      2.49 o
   8   6   2        3.89       -1.71      1.71 o
   9   6   2        4.19        6.52      2.30 o
  -6   7   2       26.91       30.63      2.71 o
  -5   7   2       68.85       70.81      3.80 o
  -4   7   2      113.78       97.30      4.47 o
  -3   7   2        8.71        4.84      1.19 o
  -2   7   2      460.04      453.76      5.73 o
  -1   7   2      597.98      534.55      7.77 o
   0   7   2      925.28     1263.15     17.64 o
   1   7   2        3.94        9.06      0.81 o
   2   7   2      312.63      282.42      4.24 o
   3   7   2      166.95      163.34      3.27 o
   4   7   2       66.05       56.42      1.95 o
   5   7   2       77.68       78.35      2.53 o
   6   7   2        4.24        4.67      1.33 o
   7   7   2        7.90        7.27      1.59 o
   8   7   2        0.74       -1.68      1.68 o
   9   7   2        2.46        2.30      2.30 o
  -6   8   2        1.69        1.15      1.90 o
  -5   8   2        9.62       10.63      2.17 o
  -4   8   2        9.36       16.28      2.29 o
  -3   8   2      541.26      536.17     11.86 o
  -2   8   2      250.73      232.58      3.92 o
  -1   8   2       37.68       36.50      1.41 o
   0   8   2      132.02      205.35      3.72 o
   1   8   2      242.58      206.10      5.51 o
   2   8   2       63.64       54.15      1.58 o
   3   8   2      193.86      191.23      3.48 o
   4   8   2      245.27      224.95      4.27 o
   5   8   2        0.17        0.39      0.88 o
   6   8   2        2.72        6.75      1.95 o
   7   8   2        4.42        5.11      1.56 o
   8   8   2        0.68       -1.47      1.47 o
  -5   9   2       11.06       12.70      2.44 o
  -4   9   2       11.09       10.03      2.17 o
  -3   9   2       12.33       13.00      1.77 o
  -2   9   2      147.09      111.26      2.66 o
  -1   9   2      489.30      547.09      8.25 o
   0   9   2       24.91       29.00      1.40 o
   1   9   2        8.96        8.18      0.97 o
   2   9   2        2.14       -0.64      0.64 o
   3   9   2      142.04      146.31      3.07 o
   4   9   2        0.02        0.60      0.95 o
   5   9   2      285.97      286.21      7.07 o
   6   9   2       26.23       24.32      1.88 o
   7   9   2       30.44       27.19      3.04 o
   8   9   2        0.13       -2.20      2.20 o
  -5  10   2       13.50       16.64      2.84 o
  -4  10   2       13.00       15.15      3.26 o
  -3  10   2        0.51        0.96      1.90 o
  -2  10   2       35.48       49.10      2.10 o
  -1  10   2      107.16      108.91      4.13 o
   0  10   2      136.32      186.75      3.70 o
   1  10   2       32.19       36.43      3.45 o
   2  10   2       17.39       16.29      1.47 o
   3  10   2        0.05       -1.01      1.01 o
   4  10   2       12.11       14.68      1.86 o
   5  10   2       41.40       44.65      2.29 o
   7  10   2       21.36       25.04      2.47 o
   8  10   2        9.39        7.45      2.76 o
  -4  11   2        3.47        3.45      3.45 o
  -3  11   2        0.01       -2.68      2.68 o
  -2  11   2        0.42        0.19      1.90 o
  -1  11   2        5.44        0.19      1.90 o
   0  11   2        0.08       -1.55      1.55 o
   1  11   2       66.59       85.80      3.83 o
   2  11   2       45.94       39.32      2.14 o
   3  11   2        1.93       -1.29      1.29 o
   4  11   2        0.17       -1.44      1.44 o
   5  11   2        0.32        3.23      1.84 o
   6  11   2       11.57       15.17      2.66 o
   7  11   2        0.49        0.07      1.74 o
  -3  12   2       10.10        8.44      3.83 o
  -2  12   2        9.04        5.56      2.44 o
  -1  12   2        0.19        1.15      1.90 o
   0  12   2       72.10       62.27      4.34 o
   1  12   2        0.59       -1.13      1.61 o
   2  12   2        2.45       -1.61      1.61 o
   3  12   2        0.25       -1.52      1.52 o
   4  12   2        3.33       -1.77      1.77 o
   5  12   2        7.13        7.36      2.06 o
   6  12   2        1.96        4.14      1.91 o
   7  12   2        3.26        5.91      2.11 o
  -2  13   2       74.35       88.57      7.67 o
  -1  13   2        7.29        6.56      2.88 o
   0  13   2        6.98        7.20      2.57 o
   1  13   2        3.13       10.31      2.57 o
   2  13   2      193.20      186.41      6.07 o
   3  13   2        7.24        7.86      2.71 o
   4  13   2       11.99        9.46      2.41 o
   5  13   2        4.09        1.41      1.99 o
   6  13   2        3.93        3.13      2.03 o
  -1  14   2        7.04        8.24      2.98 o
   0  14   2       25.87       37.19      3.92 o
   1  14   2        0.05        2.81      2.57 o
   2  14   2       17.72       16.19      3.11 o
   3  14   2       21.94       23.55      3.38 o
   4  14   2       17.02       16.18      3.22 o
   5  14   2        1.47       -0.54      2.57 o
   1  15   2       49.69       40.26      6.13 o
   2  15   2        1.36       -0.77      3.83 o
   3  15   2       14.28       11.89      4.60 o
  -5 -13   3        5.01       -1.15      3.83 o
  -4 -13   3       14.54       21.22      3.38 o
  -3 -13   3        2.92        4.98      2.71 o
  -2 -13   3        1.76        1.92      2.44 o
  -1 -13   3        2.68        3.47      2.57 o
   0 -13   3        0.98        4.54      2.67 o
   1 -13   3        4.01        5.88      2.84 o
  -6 -12   3       35.20       33.17      3.49 o
  -5 -12   3       50.48       68.89      5.75 o
  -4 -12   3       22.77       22.41      3.11 o
  -3 -12   3        1.45        0.58      2.17 o
  -2 -12   3        0.21       -0.96      2.17 o
  -1 -12   3        0.02        0.38      2.68 o
   0 -12   3        0.40        1.33      3.45 o
   1 -12   3        0.46        0.02      2.88 o
   2 -12   3        3.65        2.30      3.83 o
  -7 -11   3        8.40        7.77      2.57 o
  -6 -11   3       24.60       26.07      3.45 o
  -5 -11   3        4.76        4.31      2.29 o
  -4 -11   3      131.93      119.81      8.44 o
  -3 -11   3        0.86        0.19      1.58 o
  -2 -11   3        1.36       -0.83      1.36 o
  -1 -11   3       13.50       17.70      2.21 o
   0 -11   3        0.44        0.19      2.17 o
   1 -11   3       14.01       20.15      2.84 o
   2 -11   3        0.02        1.34      2.17 o
   3 -11   3        1.05        2.68      3.45 o
  -7 -10   3        0.27       -0.28      2.02 o
  -6 -10   3       45.87       50.56      6.33 o
  -5 -10   3       73.20       64.76      4.20 o
  -4 -10   3       10.56       11.04      2.40 o
  -3 -10   3      116.30      127.18      7.98 o
  -2 -10   3       67.55       71.78      2.96 o
  -1 -10   3       61.41       74.94      2.92 o
   0 -10   3       69.74       77.66      3.61 o
   1 -10   3       13.17       13.95      3.83 o
   2 -10   3        3.84        3.83      2.17 o
   3 -10   3        0.30       -1.92      2.68 o
   4 -10   3        0.49       -2.68      2.68 o
  -8  -9   3        0.27       -0.77      3.07 o
  -7  -9   3        0.58        0.19      1.90 o
  -6  -9   3       20.39       15.81      2.44 o
  -5  -9   3        0.00       -1.75      1.75 o
  -4  -9   3        5.76        7.86      1.76 o
  -3  -9   3      306.52      299.99      7.57 o
  -2  -9   3       39.10       27.05      1.52 o
  -1  -9   3        2.06        3.15      1.01 o
   0  -9   3       24.62       30.90      1.90 o
   1  -9   3      187.29      185.32      5.46 o
   2  -9   3        0.81        0.04      1.39 o
   3  -9   3        2.05        2.45      1.61 o
   4  -9   3        2.60        1.15      1.90 o
   5  -9   3        5.88        4.60      3.07 o
  -8  -8   3        2.94        3.07      3.07 o
  -7  -8   3        2.82        1.15      2.49 o
  -6  -8   3       15.53       16.09      2.88 o
  -5  -8   3        0.00       -1.24      1.24 o
  -4  -8   3       46.55       41.31      2.01 o
  -3  -8   3       36.43       39.63      1.45 o
  -2  -8   3      252.49      247.96      3.97 o
  -1  -8   3       13.62       17.90      1.28 o
   0  -8   3       13.94       23.80      1.68 o
   1  -8   3       46.57       37.59      1.75 o
   2  -8   3        0.00        0.92      0.87 o
   3  -8   3      109.76      105.42      3.98 o
   4  -8   3       18.53       28.23      4.22 o
   5  -8   3        5.04        3.26      2.17 o
  -8  -7   3        2.63        1.92      2.68 o
  -7  -7   3        0.04       -0.14      1.24 o
  -6  -7   3       94.12       78.27      3.36 o
  -5  -7   3       10.73       13.44      1.55 o
  -4  -7   3        6.63        8.35      1.09 o
  -3  -7   3       93.87       93.12      2.01 o
  -2  -7   3       11.03        6.22      0.78 o
  -1  -7   3        0.83        2.05      1.01 o
   0  -7   3       94.16      138.40      3.51 o
   1  -7   3        0.07       -0.21      0.66 o
   2  -7   3       26.77       29.59      1.35 o
   3  -7   3       29.65       32.51      2.21 o
   4  -7   3        2.12       -1.63      1.63 o
   5  -7   3       69.67       66.98      4.07 o
   6  -7   3        6.10       10.40      2.29 o
  -8  -6   3        0.22        0.19      1.63 o
  -7  -6   3        0.09       -0.77      1.63 o
  -6  -6   3       10.87       14.02      1.46 o
  -5  -6   3       66.05       65.68      2.17 o
  -4  -6   3      285.19      270.12      4.42 o
  -3  -6   3        4.75        3.71      0.65 o
  -2  -6   3       57.85       69.63      1.65 o
  -1  -6   3       76.77       89.69      1.99 o
   0  -6   3        9.20       13.18      0.79 o
   1  -6   3      142.35      177.42      3.49 o
   2  -6   3      140.69      159.41      2.67 o
   3  -6   3       59.51       61.21      2.29 o
   4  -6   3       10.52       10.06      1.55 o
   5  -6   3       16.61       12.44      2.02 o
   6  -6   3        3.43        1.73      1.90 o
  -8  -5   3        0.27        2.30      1.92 o
  -7  -5   3      164.51      181.57     10.35 o
  -6  -5   3       11.93       15.45      1.39 o
  -5  -5   3       42.30       38.19      1.52 o
  -4  -5   3       32.93       31.13      1.17 o
  -3  -5   3      393.69      401.47      5.14 o
  -2  -5   3      339.41      319.95      4.54 o
  -1  -5   3      218.49      194.25      3.02 o
   0  -5   3       81.12      108.42      2.03 o
   1  -5   3        1.13        1.91      0.54 o
   2  -5   3      188.50      172.92      2.46 o
   3  -5   3        3.01        2.23      0.69 o
   4  -5   3        0.00       -0.82      0.82 o
   5  -5   3        3.07        1.73      1.63 o
   6  -5   3        5.94        3.64      1.63 o
   7  -5   3        4.09        1.73      1.90 o
  -9  -4   3        9.73       10.74      2.30 o
  -8  -4   3        6.49        6.52      1.92 o
  -7  -4   3        7.78        5.18      1.36 o
  -6  -4   3       29.58       28.96      1.90 o
  -5  -4   3       96.65       95.08      2.11 o
  -4  -4   3       12.89       20.09      0.88 o
  -3  -4   3        5.15        1.31      0.50 o
  -2  -4   3     1201.87     1177.58     13.92 o
  -1  -4   3       58.10       57.70      1.31 o
   0  -4   3       22.71       49.16      1.16 o
   1  -4   3       29.66       37.40      3.27 o
   2  -4   3       14.21       11.49      0.57 o
   3  -4   3      179.05      196.10      3.05 o
   4  -4   3       30.81       37.64      1.48 o
   5  -4   3       21.51       26.12      1.61 o
   6  -4   3        4.39       -1.46      1.47 o
   7  -4   3        9.37        8.09      1.90 o
  -8  -3   3        0.85        2.30      1.53 o
  -7  -3   3       28.81       29.91      2.68 o
  -6  -3   3       14.31       11.70      1.36 o
  -5  -3   3       88.95       86.04      1.82 o
  -4  -3   3      359.60      307.05      5.02 o
  -3  -3   3      468.65      458.59      6.59 o
  -2  -3   3     1879.49     1708.39     18.79 o
  -1  -3   3        8.91        5.92      0.46 o
   0  -3   3      106.75      173.66      2.42 o
   1  -3   3       39.36       60.94      1.20 o
   2  -3   3      722.96      737.46      8.35 o
   3  -3   3      522.55      435.71      6.09 o
   4  -3   3        5.62        5.93      0.63 o
   5  -3   3        1.55        3.24      0.94 o
   6  -3   3       16.55       28.41      1.61 o
   7  -3   3        5.90        5.75      1.63 o
  -7  -2   3        7.29        7.67      1.53 o
  -6  -2   3        3.50        6.52      1.53 o
  -5  -2   3        0.97        2.54      0.72 o
  -4  -2   3      184.88      182.12      3.10 o
  -3  -2   3        4.26        9.17      0.52 o
  -2  -2   3      571.75      468.24      5.36 o
  -1  -2   3       56.32       81.16      2.06 o
   0  -2   3       34.59       31.29      0.80 o
   1  -2   3        0.03        1.05      0.34 o
   2  -2   3      161.34      135.88      2.40 o
   3  -2   3      567.11      554.35      6.51 o
   4  -2   3       32.87       27.38      0.92 o
   5  -2   3       16.66       22.41      0.91 o
   6  -2   3       63.78       65.25      3.99 o
   7  -2   3        5.73        4.22      1.92 o
   8  -2   3        0.01        0.00      1.92 o
  -6  -1   3      167.40      133.05      5.37 o
  -5  -1   3       43.82       54.08      2.17 o
  -4  -1   3        5.60        8.70      0.64 o
  -3  -1   3       81.28       96.80      1.54 o
  -2  -1   3     1012.45      922.01     12.40 o
  -1  -1   3      500.78      491.30      5.55 o
   0  -1   3     2882.64     3573.32     38.54 o
   1  -1   3      296.19      339.36      4.37 o
   2  -1   3      556.15      499.56      6.53 o
   3  -1   3       33.92       40.82      1.42 o
   4  -1   3       32.91       26.79      1.64 o
   5  -1   3      703.11      644.51      9.89 o
   6  -1   3       50.34       52.38      1.92 o
   7  -1   3       11.76        9.09      1.92 o
   8  -1   3       11.24        9.97      1.92 o
  -6   0   3      115.10      111.20      6.13 o
  -4   0   3      150.97      106.73      4.33 o
  -3   0   3        0.23        4.42      0.42 o
  -2   0   3      100.79      104.53      1.50 o
  -1   0   3     2836.96     2610.77     29.87 o
   0   0   3     1301.86     1584.89     18.11 o
   1   0   3       70.53       48.18      0.99 o
   2   0   3       80.04       65.17      1.81 o
   3   0   3        8.68       18.65      0.58 o
   4   0   3       67.63       56.02      1.58 o
   5   0   3        3.53        2.04      0.72 o
   6   0   3       51.07       61.35      4.98 o
   7   0   3       29.64       31.44      4.22 o
   8   0   3        1.66        0.77      3.07 o
  -8   1   3        0.00       -1.15      3.07 o
  -6   1   3       46.67       47.55      3.83 o
  -5   1   3        2.60        6.52      1.92 o
  -4   1   3     1232.14     1175.39     23.28 o
  -3   1   3      460.71      391.36      5.35 o
  -2   1   3      121.70       91.61      1.44 o
  -1   1   3      521.46      331.47      5.05 o
   0   1   3     4221.71     5588.48     67.93 o
   1   1   3     1108.87      951.54     11.17 o
   2   1   3      542.61      501.00      6.22 o
   3   1   3      615.43      536.70      7.20 o
   4   1   3      407.41      420.61      6.85 o
   5   1   3        0.97        0.51      0.58 o
   6   1   3       29.37       33.86      2.84 o
   7   1   3       16.61       14.95      3.45 o
   8   1   3        1.77        4.60      3.45 o
  -6   2   3       23.61       27.99      2.68 o
  -5   2   3      231.46      203.75      4.65 o
  -4   2   3      424.21      422.61      6.03 o
  -3   2   3       84.07      108.16      1.77 o
  -2   2   3      796.25      854.74     11.64 o
  -1   2   3     1938.41     1710.39     19.49 o
   0   2   3     1444.04     2008.88     23.52 o
   1   2   3      622.09      556.18      7.28 o
   2   2   3      404.15      370.58      6.46 o
   3   2   3      197.60      179.75      3.26 o
   4   2   3      196.29      220.76      3.92 o
   5   2   3       81.40       85.04      1.83 o
   6   2   3       31.06       34.34      2.98 o
   7   2   3        0.73       -1.53      1.90 o
   8   2   3        1.06       -1.33      2.02 o
   9   2   3        2.92        1.92      3.83 o
  -7   3   3       21.62       21.47      2.68 o
  -6   3   3      156.77      161.08      5.01 o
  -5   3   3        0.68       -0.70      0.70 o
  -4   3   3        0.49        0.06      0.46 o
  -3   3   3      667.25      644.38      8.19 o
  -2   3   3      118.54      114.69      1.81 o
  -1   3   3       96.90       92.56      1.25 o
   0   3   3     1111.78     1397.73     16.49 o
   1   3   3      942.95      840.76     10.85 o
   2   3   3     2315.25     2229.86     28.57 o
   3   3   3        5.93        8.22      0.62 o
   4   3   3       37.87       55.23      5.53 o
   5   3   3        6.40        3.11      0.90 o
   6   3   3        0.05       -2.02      2.02 o
   7   3   3       40.48       59.45      4.07 o
   8   3   3        5.90        8.31      2.57 o
   9   3   3        0.26       -2.30      3.83 o
  -7   4   3       11.01        9.20      2.30 o
  -6   4   3        1.10        1.94      1.54 o
  -5   4   3       91.81      109.45      4.56 o
  -4   4   3      153.53      162.59      2.53 o
  -3   4   3      384.17      350.38      4.44 o
  -2   4   3        0.46       -0.08      0.34 o
  -1   4   3      334.20      334.11      4.01 o
   0   4   3      160.62      191.69      2.60 o
   1   4   3       21.34       29.12      0.94 o
   2   4   3      176.30      124.79      2.63 o
   3   4   3       12.74       15.59      1.17 o
   4   4   3      276.60      325.26      5.58 o
   5   4   3        1.09        1.73      0.99 o
   6   4   3      622.92      638.45     11.85 o
   7   4   3       24.03       32.21      3.25 o
   8   4   3       55.86       57.68      4.47 o
   9   4   3        3.06       -0.38      3.83 o
  -7   5   3       13.71       19.78      2.88 o
  -6   5   3       22.93       24.02      3.83 o
  -5   5   3      225.04      214.07      4.54 o
  -4   5   3      255.76      267.39      5.20 o
  -3   5   3       56.45       54.49      1.48 o
  -2   5   3       16.47       19.15      0.72 o
  -1   5   3       31.02       24.27      0.73 o
   0   5   3       58.62       92.64      1.70 o
   1   5   3        0.23       -0.52      0.52 o
   2   5   3        9.96       15.41      0.78 o
   3   5   3      460.52      422.73      7.03 o
   4   5   3      355.85      383.55      7.21 o
   5   5   3        0.88        0.30      1.10 o
   6   5   3     1086.48     1126.19     20.10 o
   7   5   3        0.10        0.94      1.44 o
   8   5   3      189.48      187.88     11.12 o
   9   5   3        0.83        0.64      1.71 o
  -7   6   3        0.02       -1.63      1.63 o
  -6   6   3      140.10      156.94      5.55 o
  -5   6   3        0.08        1.92      2.30 o
  -4   6   3      489.75      476.53      7.84 o
  -3   6   3      112.50       84.85      2.03 o
  -2   6   3       34.97       29.60      0.88 o
  -1   6   3      341.51      371.45      4.72 o
   0   6   3      100.88      100.55      2.36 o
   1   6   3       43.85       32.69      1.12 o
   2   6   3        0.17       -0.49      0.49 o
   3   6   3       22.62       14.12      0.88 o
   4   6   3        0.00       -0.62      0.62 o
   5   6   3        0.29        0.99      0.93 o
   6   6   3       20.66       16.32      1.47 o
   7   6   3        5.27        3.11      1.28 o
   8   6   3       37.36       35.73      3.24 o
   9   6   3        5.25        1.15      2.30 o
  -6   7   3        8.55        8.36      1.90 o
  -5   7   3        1.71        1.53      1.63 o
  -4   7   3      632.20      647.16     17.20 o
  -3   7   3      470.86      460.62      8.64 o
  -2   7   3        0.48       -0.55      0.55 o
  -1   7   3       55.64       48.44      1.33 o
   0   7   3      520.76      571.91      9.46 o
   1   7   3      388.42      339.17      5.26 o
   2   7   3       12.50       15.61      0.89 o
   3   7   3      105.01       97.03      2.19 o
   4   7   3       48.53       50.45      1.69 o
   5   7   3       32.32       35.48      2.15 o
   6   7   3        3.97        4.35      1.33 o
   7   7   3       28.56       31.75      2.00 o
   8   7   3       30.13       33.41      5.23 o
   9   7   3        0.25        1.15      2.30 o
  -6   8   3        1.23        4.04      2.68 o
  -5   8   3        1.21       -0.38      1.90 o
  -4   8   3       81.76       59.16      5.37 o
  -3   8   3       16.31       19.45      1.99 o
  -2   8   3      753.82      771.32     10.78 o
  -1   8   3      108.85      106.16      2.12 o
   0   8   3      306.96      339.91      6.13 o
   1   8   3       31.06       30.43      1.14 o
   2   8   3      359.60      289.72      4.76 o
   3   8   3       41.31       33.19      1.35 o
   4   8   3       43.43       42.46      1.58 o
   5   8   3       55.85       63.82      2.13 o
   6   8   3        0.11        1.22      1.29 o
   7   8   3       50.33       60.05      3.04 o
   8   8   3        0.08       -1.59      1.59 o
  -5   9   3       15.46       14.95      2.88 o
  -4   9   3        2.01       -0.50      1.75 o
  -3   9   3        0.20       -0.52      1.39 o
  -2   9   3       29.30       17.85      1.12 o
  -1   9   3     1364.68     1457.77     18.39 o
   0   9   3      702.02      908.36     14.36 o
   1   9   3       60.90       74.00      2.43 o
   2   9   3       92.31       78.67      2.13 o
   3   9   3      261.13      265.91      4.58 o
   4   9   3        0.01       -0.86      0.86 o
   5   9   3       51.83       54.69      2.13 o
   6   9   3       59.12       71.75      3.21 o
   7   9   3        0.09        3.20      2.20 o
   8   9   3        3.97        1.35      2.48 o
  -5  10   3        4.40        6.13      2.44 o
  -4  10   3       40.66       46.59      3.52 o
  -3  10   3       21.59       25.33      2.71 o
  -2  10   3       33.59       21.03      1.66 o
  -1  10   3        1.92       -1.06      1.06 o
   0  10   3       11.12        5.08      1.27 o
   1  10   3      850.25      917.68     16.15 o
   2  10   3        5.45        1.37      1.22 o
   3  10   3       21.79       16.83      1.42 o
   4  10   3       33.61       32.20      1.94 o
   5  10   3        2.02        3.28      1.32 o
   6  10   3        2.93        5.75      3.45 o
   7  10   3       41.25       58.75      4.31 o
   8  10   3        3.62        0.87      4.22 o
  -4  11   3       27.39       38.73      4.98 o
  -3  11   3        2.98        3.45      3.07 o
  -2  11   3        2.81        4.79      2.17 o
  -1  11   3       32.53       40.45      3.38 o
   0  11   3      194.22      206.07      6.05 o
   1  11   3       64.37       74.80      3.75 o
   2  11   3       55.68       50.96      3.43 o
   3  11   3       55.89       52.80      2.50 o
   4  11   3       54.73       53.45      3.22 o
   5  11   3       46.45       61.00      3.31 o
   6  11   3        0.12        2.88      1.84 o
   7  11   3       11.65       12.10      2.12 o
  -3  12   3       13.29       16.49      3.83 o
  -2  12   3       17.83       15.55      2.71 o
  -1  12   3       21.68       22.03      2.84 o
   0  12   3        0.04       -1.46      2.02 o
   1  12   3        0.23        3.32      1.77 o
   2  12   3       24.31       16.67      2.28 o
   3  12   3       19.22       21.12      2.31 o
   4  12   3        0.32       -1.69      1.69 o
   5  12   3        0.89        1.95      1.91 o
   6  12   3        6.74        6.01      1.99 o
   7  12   3        6.98        3.80      2.11 o
  -2  13   3       19.53       23.77      4.60 o
  -1  13   3        0.85       -1.92      2.17 o
   0  13   3        0.07        0.77      2.30 o
   1  13   3        1.04        0.96      2.17 o
   2  13   3       11.95        6.45      3.33 o
   3  13   3        7.09        3.01      2.57 o
   4  13   3        3.07       -0.02      1.85 o
   5  13   3        0.96       -1.84      1.84 o
   6  13   3        0.24       -1.91      1.91 o
  -1  14   3        0.05        3.26      2.88 o
   0  14   3       42.54       66.25      4.74 o
   1  14   3        0.05        1.31      2.29 o
   2  14   3        1.01       -2.21      2.29 o
   3  14   3        0.23       -2.17      2.17 o
   4  14   3       24.39       27.93      3.65 o
   5  14   3        0.01       -2.57      2.57 o
   1  15   3        0.11        0.77      3.83 o
   2  15   3       10.71       15.72      4.98 o
   3  15   3        0.00        5.37      4.22 o
   4  15   3        3.14        1.15      3.83 o
  -4 -13   4        4.17        7.67      4.22 o
  -3 -13   4        0.78        2.06      2.57 o
  -2 -13   4        5.44       15.72      4.60 o
  -1 -13   4        0.09       -0.77      3.83 o
   0 -13   4        1.64       10.10      3.11 o
  -5 -12   4       16.86       13.74      2.98 o
  -4 -12   4        0.22        0.09      2.29 o
  -3 -12   4        3.60       -0.61      2.29 o
  -2 -12   4        1.79        1.53      2.44 o
  -1 -12   4       12.31        2.68      2.44 o
   0 -12   4       22.58       23.09      4.79 o
   1 -12   4        0.40        1.34      2.44 o
  -6 -11   4        0.75        2.30      2.44 o
  -5 -11   4        0.36       -1.92      2.17 o
  -4 -11   4       20.68       12.78      3.83 o
  -3 -11   4      121.74      123.98     13.04 o
  -2 -11   4       10.54        5.78      1.60 o
  -1 -11   4        9.24        8.31      1.99 o
   0 -11   4        4.04        1.73      2.17 o
   1 -11   4        1.35       -1.70      2.12 o
   2 -11   4        7.47       11.31      2.71 o
   3 -11   4        1.83        1.53      3.45 o
  -7 -10   4       48.45       57.59      6.33 o
  -6 -10   4       97.78      109.20      5.28 o
  -5 -10   4        0.01        1.92      2.30 o
  -4 -10   4       93.74       89.06      9.01 o
  -3 -10   4       40.29       40.10      2.54 o
  -2 -10   4      123.84      116.28      3.62 o
  -1 -10   4       23.58       16.36      1.73 o
   0 -10   4       13.71       19.20      2.71 o
   1 -10   4        0.15        0.77      1.90 o
   2 -10   4        5.11        2.11      2.17 o
   3 -10   4        2.53        1.15      3.07 o
   4 -10   4        0.87       -1.15      3.07 o
  -7  -9   4        2.19        4.55      2.12 o
  -6  -9   4       94.78       99.36      4.86 o
  -5  -9   4       46.95       45.42      3.38 o
  -4  -9   4      174.18      176.47      7.03 o
  -3  -9   4        0.91        2.67      1.27 o
  -2  -9   4      382.62      407.28      8.07 o
  -1  -9   4       54.60       47.45      2.34 o
   0  -9   4        3.41        0.34      1.46 o
   1  -9   4        2.65        3.07      1.90 o
   2  -9   4       29.96       26.30      2.71 o
   3  -9   4        3.67        2.68      2.68 o
   4  -9   4        0.58       -1.15      2.68 o
  -8  -8   4        1.56        0.38      3.07 o
  -7  -8   4        0.58        3.19      1.75 o
  -6  -8   4        0.18       -1.63      1.63 o
  -5  -8   4       12.29       15.69      2.29 o
  -4  -8   4       24.27       21.18      1.81 o
  -3  -8   4      281.44      271.39      5.05 o
  -2  -8   4        5.96        9.07      1.10 o
  -1  -8   4      209.35      190.91      3.95 o
   0  -8   4       84.37       96.87      2.74 o
   1  -8   4       39.60       33.38      1.63 o
   2  -8   4       63.65       46.72      2.07 o
   3  -8   4       65.38       48.03      1.76 o
   4  -8   4        0.02       -1.75      1.75 o
   5  -8   4        1.31        2.68      2.17 o
  -8  -7   4        0.03       -2.68      2.68 o
  -7  -7   4        3.86        3.07      3.07 o
  -6  -7   4        0.21       -0.29      1.24 o
  -5  -7   4        0.52       -1.17      1.17 o
  -4  -7   4       29.11       33.34      1.71 o
  -3  -7   4        3.69        1.34      0.70 o
  -2  -7   4      291.35      254.05      3.99 o
  -1  -7   4      554.75      554.18      8.19 o
   0  -7   4      452.24      639.26      9.57 o
   1  -7   4       65.29       85.01      3.66 o
   2  -7   4        5.13       11.34      1.09 o
   3  -7   4        1.37       -0.67      0.67 o
   4  -7   4        9.76        7.86      2.17 o
   5  -7   4       12.86        7.29      2.17 o
   6  -7   4        6.04        5.37      2.17 o
  -8  -6   4        0.15       -1.63      1.63 o
  -7  -6   4        2.76        1.58      1.24 o
  -6  -6   4        2.07        1.17      1.17 o
  -5  -6   4       27.82       23.49      1.77 o
  -4  -6   4      309.81      273.81      5.59 o
  -3  -6   4      146.87      150.05      2.65 o
  -2  -6   4        1.05        1.65      0.63 o
  -1  -6   4        8.09       10.33      0.81 o
   0  -6   4      105.46      168.34      2.89 o
   2  -6   4        9.88        9.60      0.89 o
   3  -6   4        3.06        2.17      1.33 o
   4  -6   4        9.12        7.67      1.90 o
   5  -6   4        8.90        8.18      2.02 o
   6  -6   4        0.12        2.88      1.90 o
  -8  -5   4       17.07       15.66      2.02 o
  -7  -5   4       14.37       13.26      2.02 o
  -6  -5   4        3.89        2.17      1.11 o
  -5  -5   4       22.68       22.14      1.32 o
  -4  -5   4        0.85       -0.59      0.59 o
  -3  -5   4       18.24       17.27      0.80 o
  -2  -5   4      440.32      410.46      5.70 o
  -1  -5   4        0.10        0.96      0.50 o
   0  -5   4      471.67      556.26      7.50 o
   1  -5   4        4.59        9.51      0.75 o
   2  -5   4      297.84      290.91      4.56 o
   3  -5   4        4.93        6.67      0.99 o
   4  -5   4        3.99        1.92      1.17 o
   5  -5   4        0.06       -1.47      1.47 o
   6  -5   4        4.32        4.66      1.75 o
   7  -5   4       23.40       26.38      2.57 o
  -8  -4   4        0.16       -0.38      1.92 o
  -7  -4   4       44.91       34.80      2.57 o
  -6  -4   4        2.60        0.68      0.94 o
  -5  -4   4      482.28      459.26      7.42 o
  -4  -4   4        6.99        5.08      0.77 o
  -3  -4   4      146.13      171.12      2.52 o
  -2  -4   4       36.63       24.78      0.91 o
  -1  -4   4      263.76      238.82      3.52 o
   0  -4   4       81.76       55.53      1.33 o
   1  -4   4       25.46       22.99      0.85 o
   2  -4   4      562.75      573.94      7.09 o
   3  -4   4       50.73       47.30      1.55 o
   4  -4   4       13.98       14.74      1.16 o
   5  -4   4        0.33       -0.38      1.36 o
   6  -4   4        6.90        6.08      1.75 o
   7  -4   4        0.74        1.53      1.63 o
  -8  -3   4       11.27       14.57      2.30 o
  -7  -3   4       44.59       49.35      2.57 o
  -6  -3   4       87.12       76.48      3.11 o
  -5  -3   4       79.96       96.79      2.11 o
  -4  -3   4       56.16       50.70      1.31 o
  -3  -3   4     2076.35     2107.00     25.99 o
  -2  -3   4      200.43      198.50      2.78 o
  -1  -3   4       90.67      150.20      5.49 o
   0  -3   4      125.85      159.03      2.34 o
   1  -3   4       88.17      104.81      3.61 o
   2  -3   4      119.20      103.68      1.73 o
   3  -3   4        0.85       -0.07      0.52 o
   4  -3   4       21.82       30.20      1.10 o
   5  -3   4       41.80       46.37      3.16 o
   6  -3   4        7.70       11.26      1.75 o
   7  -3   4        3.39        4.03      2.11 o
  -8  -2   4        0.10       -1.15      1.53 o
  -7  -2   4        6.65        5.37      1.53 o
  -6  -2   4       50.54       45.82      1.91 o
  -5  -2   4       26.31       32.37      1.17 o
  -4  -2   4      343.08      339.05      5.46 o
  -3  -2   4     1189.19      995.62     14.91 o
  -2  -2   4      205.85      188.24      2.57 o
  -1  -2   4      456.22      525.70      9.49 o
   0  -2   4      907.56     1164.21     13.68 o
   1  -2   4      279.07      270.09      3.53 o
   2  -2   4      265.88      219.20      2.93 o
   3  -2   4       26.80       35.32      1.13 o
   4  -2   4       96.87       83.85      1.71 o
   5  -2   4      138.16      122.72      4.42 o
   6  -2   4        9.10        5.42      1.02 o
   7  -2   4        3.29        3.26      1.73 o
   8  -2   4        4.66        3.83      2.30 o
  -6  -1   4        1.88       -0.83      0.83 o
  -5  -1   4       25.29       22.06      0.98 o
  -4  -1   4      153.68      141.52      2.58 o
  -3  -1   4        2.14        0.28      0.44 o
  -2  -1   4     1172.18     1130.03     12.50 o
  -1  -1   4       70.36       71.07      1.17 o
   0  -1   4      224.14      262.48      3.57 o
   1  -1   4      354.92      445.72     12.40 o
   2  -1   4       32.69       31.99      1.17 o
   3  -1   4       58.86       76.91      1.58 o
   4  -1   4       54.36       48.43      1.77 o
   5  -1   4        2.29       -0.70      0.70 o
   6  -1   4       17.96       20.59      1.47 o
   7  -1   4        0.14        0.89      1.20 o
   8  -1   4       11.84        9.59      2.30 o
  -6   0   4        1.73        0.38      1.92 o
  -5   0   4        2.68        4.04      0.83 o
  -4   0   4        3.30        5.83      0.49 o
  -3   0   4        0.17        4.64      0.48 o
  -2   0   4       14.45       11.48      0.50 o
  -1   0   4     1084.34     1134.73     13.18 o
   0   0   4       72.59       74.24      1.44 o
   1   0   4       24.61       13.91      0.56 o
   2   0   4       10.41       15.23      0.60 o
   3   0   4       86.18      115.51      2.05 o
   4   0   4        7.88        2.50      0.66 o
   5   0   4      131.03      159.25      3.00 o
   6   0   4        0.32        0.24      0.76 o
   7   0   4       88.58       63.27      5.75 o
  -5   1   4       60.62       57.02      2.06 o
  -4   1   4      143.67      161.08      3.03 o
  -3   1   4      885.08      814.72     11.07 o
  -2   1   4        0.33        3.88      0.39 o
  -1   1   4      296.30      212.93      3.19 o
   0   1   4      143.08      180.72      2.72 o
   1   1   4     1238.49     1141.60     14.23 o
   2   1   4      179.81      153.56      2.34 o
   3   1   4      618.84      488.20      6.50 o
   4   1   4        6.60        8.64      0.69 o
   5   1   4        1.29       -0.52      0.52 o
   6   1   4        2.87        2.04      0.75 o
   7   1   4       28.97       44.86      4.98 o
   8   1   4        6.15        6.90      3.45 o
  -6   2   4        0.96       -0.38      1.53 o
  -5   2   4       36.94       32.76      1.85 o
  -4   2   4      340.98      369.94      5.78 o
  -3   2   4       18.72       26.34      0.91 o
  -2   2   4       67.46       77.12      1.52 o
  -1   2   4     1938.87     1574.37     19.46 o
   0   2   4      297.22      417.22      5.87 o
   1   2   4     1300.34     1317.50     18.11 o
   2   2   4       20.49       24.45      1.13 o
   3   2   4      276.00      225.33      3.99 o
   4   2   4       22.31       25.13      1.04 o
   5   2   4      201.07      180.87      3.49 o
   6   2   4       76.45       74.26      2.41 o
   7   2   4        0.28       -0.58      1.90 o
   8   2   4       10.11       10.35      3.83 o
  -6   3   4      107.89      130.75      6.13 o
  -5   3   4       28.64       18.32      1.24 o
  -4   3   4      258.14      263.53      3.65 o
  -3   3   4      384.50      396.59      6.26 o
  -2   3   4     3261.59     3691.21     64.83 o
  -1   3   4      737.76      628.73      7.46 o
   0   3   4      270.27      397.42      5.58 o
   1   3   4      567.41      438.63      6.01 o
   2   3   4        2.67        8.98      1.19 o
   3   3   4      546.06      466.08      8.60 o
   4   3   4       39.51       40.39      1.69 o
   5   3   4      132.65      105.42      2.86 o
   6   3   4        0.88        0.83      1.01 o
   7   3   4       12.02       18.01      2.84 o
   8   3   4       28.20       36.04      3.65 o
   9   3   4        0.20        0.00      3.83 o
  -6   4   4        0.38        1.53      1.92 o
  -5   4   4       31.23       18.68      1.16 o
  -4   4   4       69.92       82.46      1.80 o
  -3   4   4       11.62        2.51      0.55 o
  -2   4   4      980.44      892.50      9.89 o
  -1   4   4     3775.99     3914.95     42.64 o
   0   4   4      286.49      501.63      6.67 o
   1   4   4      153.88      143.75      2.53 o
   2   4   4        4.55        4.12      0.61 o
   3   4   4      225.28      212.94      3.96 o
   4   4   4      294.66      292.00      5.20 o
   5   4   4       62.87       66.32      2.35 o
   6   4   4       40.95       72.59      3.11 o
   7   4   4        0.05       -1.00      1.44 o
   8   4   4        2.06        4.22      3.83 o
   9   4   4        6.78       11.50      4.60 o
  -7   5   4        1.52       -0.38      2.30 o
  -6   5   4       39.36       39.44      3.07 o
  -5   5   4       27.98       30.85      1.84 o
  -4   5   4       33.28       27.36      2.38 o
  -3   5   4      110.74       91.22      2.05 o
  -2   5   4      749.26      722.16      8.71 o
  -1   5   4      432.59      368.07      4.48 o
   0   5   4        1.20       13.21      0.69 o
   1   5   4     1306.98     1325.77     20.42 o
   2   5   4      414.41      390.91      7.28 o
   3   5   4       21.15       21.07      1.55 o
   4   5   4       15.78       22.29      1.36 o
   5   5   4      233.34      248.68      5.46 o
   6   5   4       36.81       24.54      4.60 o
   7   5   4       38.46       56.08      3.28 o
   8   5   4       29.02       26.84      4.98 o
   9   5   4       11.12        7.67      4.60 o
  -7   6   4        1.88        4.22      2.68 o
  -6   6   4       41.51       48.32      3.38 o
  -5   6   4       49.33       51.40      3.26 o
  -4   6   4       10.06        8.79      1.24 o
  -3   6   4      103.83      109.86      2.57 o
  -2   6   4       17.36       17.77      0.75 o
  -1   6   4       29.87       13.98      0.76 o
   0   6   4      372.68      466.35      6.87 o
   1   6   4      107.30      118.60      2.57 o
   2   6   4        0.66       -0.75      0.75 o
   3   6   4      112.36      121.32      2.52 o
   4   6   4       84.89       72.59      2.38 o
   5   6   4       34.61       40.10      2.01 o
   6   6   4      167.59      188.66      5.47 o
   7   6   4       23.68       28.36      2.27 o
   8   6   4      204.24      218.79      8.05 o
   9   6   4        4.36        6.52      2.30 o
  -6   7   4        0.91       -1.15      1.92 o
  -5   7   4        1.93        1.24      1.75 o
  -4   7   4      519.69      528.39     14.49 o
  -3   7   4      196.89      197.38      4.54 o
  -2   7   4      438.60      415.04      5.65 o
  -1   7   4        0.49        0.98      0.62 o
   0   7   4      137.66      203.99      4.01 o
   1   7   4      104.35       88.00      2.23 o
   2   7   4       24.95       18.27      1.01 o
   3   7   4       25.38       36.00      1.57 o
   4   7   4       12.02       11.73      1.01 o
   5   7   4       21.28       13.19      1.86 o
   6   7   4       18.13       21.53      1.70 o
   7   7   4        8.04       13.43      1.67 o
   8   7   4       67.28       72.62      6.20 o
  -6   8   4        4.16        4.47      2.02 o
  -5   8   4        0.55       -0.19      1.90 o
  -4   8   4       54.68       43.34      3.25 o
  -3   8   4        0.82        1.34      1.39 o
  -2   8   4     2038.23     2024.33     26.85 o
  -1   8   4        0.08       -0.73      0.73 o
   0   8   4       73.15       66.90      1.97 o
   1   8   4       47.31       61.85      2.00 o
   2   8   4        9.74       12.74      1.01 o
   3   8   4        0.01        0.59      0.73 o
   4   8   4        6.53        3.95      0.95 o
   5   8   4        0.21       -1.11      1.11 o
   6   8   4        1.16        4.06      1.52 o
   7   8   4       11.68        9.91      1.79 o
   8   8   4        2.70        2.17      2.20 o
  -5   9   4        0.08        0.13      2.02 o
  -4   9   4       20.86       17.50      2.44 o
  -3   9   4        9.26       14.45      1.84 o
  -2   9   4      194.58      149.37      3.21 o
  -1   9   4      157.50      153.34      3.17 o
   0   9   4      150.55      186.63      3.97 o
   1   9   4       16.30       17.36      1.62 o
   2   9   4        0.15       -0.15      0.77 o
   3   9   4        0.07       -0.24      0.79 o
   4   9   4       15.57       14.44      1.27 o
   5   9   4        0.61        1.98      1.39 o
   6   9   4        2.52        1.15      1.90 o
   7   9   4        0.01       -0.62      2.12 o
   8   9   4        0.07       -2.20      2.20 o
  -5  10   4        0.24       -0.58      2.17 o
  -4  10   4        0.37       -4.22      4.22 o
  -3  10   4        0.01       -2.30      2.30 o
  -2  10   4        3.95       12.41      1.35 o
  -1  10   4       25.92       53.16      2.92 o
   0  10   4      390.41      413.21      8.48 o
   1  10   4      184.77      168.93      7.03 o
   2  10   4      223.71      208.26      4.40 o
   3  10   4        5.43        2.62      1.07 o
   4  10   4        2.73        3.79      1.29 o
   5  10   4       58.85       62.84      3.36 o
   6  10   4        1.67        3.54      1.74 o
   7  10   4        0.08       -2.20      2.30 o
   8  10   4        3.92        3.37      2.40 o
  -4  11   4        8.86       11.12      3.83 o
  -3  11   4        0.36       -2.30      3.07 o
  -2  11   4        5.75        2.30      2.17 o
  -1  11   4        4.44        4.98      2.30 o
   0  11   4       64.53       39.99      3.14 o
   1  11   4      206.44      194.99      5.83 o
   2  11   4      452.16      426.27     10.18 o
   3  11   4      301.74      306.54      6.71 o
   4  11   4        8.72       11.90      1.97 o
   5  11   4       12.16       11.27      1.99 o
   6  11   4       35.32       38.73      4.98 o
   7  11   4        0.38        0.58      2.49 o
  -3  12   4        0.04        0.38      3.07 o
  -2  12   4       52.87       58.85      4.20 o
  -1  12   4        5.58        3.54      2.29 o
   0  12   4        1.46       -1.53      1.92 o
   1  12   4       28.62       47.67      3.10 o
   2  12   4      171.93      168.42      5.61 o
   3  12   4       55.82       61.77      3.33 o
   4  12   4        3.72        5.11      1.97 o
   5  12   4       86.81      111.38      4.66 o
   6  12   4        0.50        0.37      1.84 o
   7  12   4        3.57        7.92      2.84 o
  -2  13   4       71.66       89.34      7.29 o
  -1  13   4        0.91       -1.15      2.17 o
   0  13   4        0.27       -1.92      2.88 o
   1  13   4       14.76       17.39      2.98 o
   2  13   4        0.04       -1.84      1.84 o
   3  13   4       17.02       13.35      2.95 o
   4  13   4      138.39      163.03      5.50 o
   5  13   4        0.12       -1.89      1.89 o
   6  13   4        1.45       -1.30      1.91 o
  -1  14   4       32.18       45.01      4.20 o
   0  14   4       61.47      104.63      5.82 o
   1  14   4        0.69        4.41      2.88 o
   2  14   4        2.31       -0.09      2.29 o
   3  14   4        5.80        3.61      4.22 o
   4  14   4        3.42        0.65      2.67 o
   5  14   4        8.22        5.82      2.84 o
   1  15   4        5.24        0.77      3.83 o
   2  15   4       18.69       15.34      4.98 o
   3  15   4        0.03       -1.88      2.88 o
   4  15   4        9.82        9.97      4.60 o
  -3 -13   5        0.96        1.53      3.83 o
  -2 -13   5       21.36       22.62      5.37 o
  -1 -13   5       19.73       30.67      5.75 o
  -5 -12   5        0.69        1.73      2.44 o
  -4 -12   5        0.35       -2.88      2.88 o
  -3 -12   5        0.32       -1.74      2.29 o
  -2 -12   5       25.16       22.35      3.38 o
  -1 -12   5        9.31        7.86      2.88 o
   0 -12   5       17.62       25.44      3.65 o
   1 -12   5        0.08        2.24      2.67 o
  -6 -11   5        0.17       -1.58      2.29 o
  -5 -11   5        0.49       -0.25      2.29 o
  -4 -11   5        0.26        0.72      2.29 o
  -3 -11   5       17.80       11.51      2.71 o
  -2 -11   5        0.34        2.80      2.29 o
  -1 -11   5        3.42        7.03      1.99 o
   0 -11   5       16.09       22.98      3.11 o
   1 -11   5        4.03        6.44      2.57 o
   2 -11   5       16.79       18.42      6.90 o
  -7 -10   5       56.97       68.63      6.13 o
  -6 -10   5       35.55       42.04      3.65 o
  -5 -10   5        1.30       -2.88      2.88 o
  -4 -10   5        8.30        4.69      2.40 o
  -3 -10   5        1.62       -1.61      2.02 o
  -2 -10   5        1.69        2.48      1.43 o
  -1 -10   5        7.72        6.65      1.77 o
   0 -10   5        0.06       -1.73      1.90 o
   1 -10   5       43.63       53.28      3.92 o
   2 -10   5        1.26        4.03      2.17 o
   3 -10   5        0.57        2.30      3.45 o
  -7  -9   5       58.98       63.72      4.14 o
  -6  -9   5        6.26       11.36      2.57 o
  -5  -9   5      223.89      230.93     17.25 o
  -4  -9   5       28.41       28.17      3.11 o
  -3  -9   5       48.59       59.86      5.14 o
  -2  -9   5       86.73       78.18      3.07 o
  -1  -9   5      204.77      236.61      6.58 o
   0  -9   5       60.53       81.28      3.75 o
   1  -9   5       17.88       15.69      2.57 o
   2  -9   5        2.67        0.77      1.92 o
   3  -9   5        2.61        4.98      3.07 o
   4  -9   5        0.11        0.00      3.07 o
  -7  -8   5        7.75       12.62      2.29 o
  -6  -8   5      121.12      120.61      5.13 o
  -5  -8   5        7.44        6.90      2.17 o
  -4  -8   5      343.56      332.17      8.11 o
  -3  -8   5      340.69      331.06      6.62 o
  -2  -8   5      320.76      300.87      5.55 o
  -1  -8   5      105.67      114.93      3.43 o
   0  -8   5      224.70      262.33      5.78 o
   2  -8   5        0.85       -0.26      1.55 o
   3  -8   5       15.82       17.26      2.13 o
   4  -8   5        0.70       -1.15      1.90 o
   5  -8   5        2.62        0.77      2.68 o
  -8  -7   5        0.00        0.00      2.68 o
  -7  -7   5       11.25       10.19      2.02 o
  -6  -7   5        2.36        2.88      1.90 o
  -5  -7   5        2.96        3.42      1.75 o
  -4  -7   5      153.40      157.90      4.55 o
  -3  -7   5        2.76       -0.89      0.89 o
  -2  -7   5      378.68      391.32      5.77 o
  -1  -7   5      669.53      758.46     17.23 o
   0  -7   5      367.90      494.95      8.38 o
   1  -7   5       86.49      105.76      2.50 o
   2  -7   5       38.71       39.29      1.91 o
   3  -7   5       10.21       11.60      1.16 o
   4  -7   5       48.23       48.24      3.38 o
   5  -7   5        0.64        0.38      1.90 o
  -8  -6   5        0.40        1.15      2.68 o
  -7  -6   5        7.99        6.75      1.75 o
  -6  -6   5        3.66        0.26      1.33 o
  -5  -6   5        0.56        0.23      1.17 o
  -4  -6   5      130.87      140.77      4.93 o
  -3  -6   5        3.18        4.50      0.71 o
  -2  -6   5        0.54        0.22      0.62 o
  -1  -6   5       10.12       12.52      0.86 o
   0  -6   5      128.77      168.47      3.00 o
   1  -6   5      836.72      888.69     12.59 o
   2  -6   5       41.33       30.36      1.42 o
   3  -6   5        3.15        2.37      0.87 o
   4  -6   5       10.83        9.00      4.03 o
   5  -6   5       38.21       44.98      3.38 o
   6  -6   5        1.54       -2.11      2.49 o
  -8  -5   5        0.24        0.77      1.63 o
  -7  -5   5        0.03       -1.47      1.47 o
  -6  -5   5        0.21        1.35      1.17 o
  -5  -5   5       68.31       54.40      2.41 o
  -4  -5   5        1.42        1.26      0.90 o
  -3  -5   5       15.16       17.10      0.88 o
  -2  -5   5      103.79       99.77      2.03 o
  -1  -5   5      139.80      148.39      2.61 o
   0  -5   5       53.61       61.02      1.57 o
   1  -5   5       30.47       16.67      0.99 o
   2  -5   5       32.65       44.25      1.55 o
   3  -5   5       36.42       25.09      1.24 o
   4  -5   5        0.78       -1.24      1.24 o
   5  -5   5        6.32        4.41      1.90 o
   6  -5   5        1.81       -1.50      2.11 o
  -8  -4   5        0.86        3.07      1.63 o
  -7  -4   5        1.94        0.94      1.47 o
  -6  -4   5        9.15        9.14      1.24 o
  -5  -4   5        2.13        2.68      1.11 o
  -4  -4   5       16.18       24.85      1.19 o
  -3  -4   5      104.60      110.42      1.94 o
  -2  -4   5      215.80      222.15      3.37 o
  -1  -4   5       96.07      110.09      2.05 o
   0  -4   5       35.97       41.93      1.26 o
   1  -4   5       17.81       31.83      2.30 o
   2  -4   5       84.01       76.23      1.82 o
   3  -4   5       51.21       42.33      1.24 o
   4  -4   5       18.57       13.29      1.29 o
   5  -4   5        1.28       -0.77      1.36 o
   6  -4   5        0.18       -0.19      1.63 o
   7  -4   5        0.07       -0.96      2.11 o
  -8  -3   5       11.02       12.19      1.75 o
  -7  -3   5        1.56        3.21      1.47 o
  -6  -3   5        0.01       -0.36      0.99 o
  -5  -3   5       72.66       88.75      2.86 o
  -4  -3   5       39.19       43.03      1.44 o
  -3  -3   5      245.83      282.55      4.03 o
  -2  -3   5      122.52      122.19      2.11 o
  -1  -3   5       26.11       50.81      1.29 o
   0  -3   5      190.14      278.48      4.00 o
   1  -3   5       48.75       54.89      1.56 o
   2  -3   5       36.59       42.28      1.19 o
   3  -3   5       37.67       29.27      1.13 o
   4  -3   5        2.25        2.95      1.16 o
   5  -3   5       47.95       40.56      2.71 o
   6  -3   5        1.67       -0.31      1.47 o
   7  -3   5        0.27        1.92      1.63 o
  -7  -2   5        0.80        1.53      1.28 o
  -6  -2   5       77.72       70.81      3.83 o
  -5  -2   5      159.02      143.85      3.21 o
  -4  -2   5       76.05       91.10      1.86 o
  -3  -2   5      405.70      492.67      7.13 o
  -2  -2   5       18.56       15.69      0.71 o
  -1  -2   5     4375.66     4755.63     58.51 o
   0  -2   5      206.25      269.88      3.79 o
   1  -2   5        0.03        7.72      0.73 o
   2  -2   5       14.41        9.19      0.60 o
   3  -2   5        8.08        6.84      0.67 o
   4  -2   5       13.77       18.91      0.97 o
   5  -2   5        8.06        5.39      1.06 o
   6  -2   5        1.13       -0.38      1.36 o
   7  -2   5        3.74        7.57      1.63 o
  -6  -1   5        3.23        3.83      2.30 o
  -5  -1   5       21.41       20.08      1.09 o
  -4  -1   5      110.87      111.25      2.28 o
  -3  -1   5      388.87      302.59      4.99 o
  -2  -1   5     1110.72     1138.51     13.42 o
  -1  -1   5      248.01      331.23      4.52 o
   0  -1   5        2.17        4.92      0.52 o
   1  -1   5     1322.73     1461.36     27.85 o
   2  -1   5        2.59        7.63      0.56 o
   3  -1   5      449.87      425.32      5.83 o
   4  -1   5       39.43       33.04      1.32 o
   5  -1   5       31.73       36.35      1.79 o
   6  -1   5        0.40       -0.99      0.99 o
   7  -1   5        3.71        2.11      1.73 o
   8  -1   5        1.27        2.68      2.30 o
  -6   0   5       30.82       34.51      3.45 o
  -5   0   5        0.04       -0.87      0.87 o
  -4   0   5       27.90       20.82      1.01 o
  -3   0   5       26.99       18.27      0.88 o
  -2   0   5       14.05       23.11      0.99 o
  -1   0   5      459.39      570.16      6.87 o
   0   0   5     1681.10     2051.98     26.95 o
   1   0   5        6.11        5.43      0.79 o
   2   0   5      841.92      743.53      8.89 o
   3   0   5      273.41      270.50      6.88 o
   4   0   5        3.83        2.51      0.67 o
   5   0   5       17.94       32.81      1.47 o
   6   0   5        2.20        1.58      0.99 o
   7   0   5       31.42       44.48      3.45 o
  -6   1   5       45.95       54.06      3.83 o
  -5   1   5        1.52        0.09      0.67 o
  -4   1   5      281.98      274.70      4.45 o
  -3   1   5      251.43      251.35      4.17 o
  -2   1   5       58.25       53.43      1.14 o
  -1   1   5      377.26      336.75      4.52 o
   0   1   5       83.81       85.73      1.75 o
   1   1   5        4.49        8.57      0.66 o
   2   1   5      548.04      459.55      6.63 o
   3   1   5       32.97       22.67      1.01 o
   4   1   5       11.74        7.32      0.72 o
   5   1   5        9.58        7.86      0.90 o
   6   1   5       11.68       10.67      1.20 o
   7   1   5       34.41       49.85      3.83 o
  -6   2   5        0.94       -1.53      1.53 o
  -5   2   5       14.76        9.53      1.02 o
  -4   2   5      181.27      188.19      3.31 o
  -3   2   5      107.26      107.05      2.01 o
  -2   2   5     1449.06     1432.44     15.59 o
  -1   2   5      109.68      118.15      2.24 o
   0   2   5        0.60        0.13      0.42 o
   1   2   5       43.64       60.15      1.67 o
   2   2   5     1500.28     1378.03     17.62 o
   3   2   5      276.51      221.97      3.61 o
   4   2   5       98.58       97.46      1.98 o
   5   2   5       19.84       14.19      0.85 o
   6   2   5        1.95        0.44      1.27 o
   7   2   5        6.24        4.96      1.63 o
   8   2   5        0.48       -3.07      3.07 o
  -6   3   5        1.31       -0.38      1.92 o
  -5   3   5        7.65        5.13      1.34 o
  -4   3   5        8.49        7.10      0.98 o
  -3   3   5       88.69      119.94      3.65 o
  -2   3   5      353.52      350.95      4.62 o
  -1   3   5      302.83      324.89      4.20 o
   0   3   5       25.42       22.22      0.88 o
   1   3   5        1.83        0.73      0.48 o
   2   3   5       14.99        7.97      0.81 o
   3   3   5      182.17      194.92      3.50 o
   4   3   5      133.39      131.90      2.82 o
   5   3   5        0.04       -0.61      0.77 o
   6   3   5        1.17       -1.15      1.15 o
   7   3   5       13.91       15.58      1.93 o
   8   3   5        4.47        1.53      3.45 o
  -7   4   5       17.48       27.22      3.07 o
  -6   4   5        0.07        3.07      1.92 o
  -5   4   5       13.81       22.69      1.75 o
  -4   4   5      133.25      135.26      3.04 o
  -3   4   5       16.84       27.65      1.56 o
  -2   4   5      411.53      379.34      5.02 o
  -1   4   5      567.94      635.25      7.66 o
   0   4   5     2506.16     3595.70     52.68 o
   1   4   5        8.52        7.01      0.82 o
   2   4   5       83.18       73.76      1.87 o
   3   4   5      477.80      426.31      7.18 o
   4   4   5       54.12       48.68      2.04 o
   5   4   5       52.67       37.46      1.89 o
   6   4   5       14.57       22.00      4.64 o
   7   4   5        2.06        2.09      1.62 o
   8   4   5        3.65        6.52      3.83 o
  -7   5   5        7.73       11.50      2.68 o
  -6   5   5        1.14       -0.38      2.30 o
  -5   5   5        7.10        4.98      2.30 o
  -4   5   5      192.29      173.31      8.05 o
  -3   5   5        0.26        1.15      0.73 o
  -2   5   5        8.96       22.47      1.17 o
  -1   5   5       11.89       18.22      0.74 o
   0   5   5     2712.84     3383.54     45.85 o
   1   5   5      443.10      507.54      8.13 o
   2   5   5      216.90      247.60      5.89 o
   3   5   5        2.56        2.51      0.77 o
   4   5   5       56.26       48.59      1.78 o
   5   5   5       74.29       66.75      2.50 o
   6   5   5       35.59       39.00      2.64 o
   7   5   5        0.12        1.37      1.67 o
   8   5   5        0.45        2.97      2.68 o
  -7   6   5        2.59       -1.15      2.68 o
  -6   6   5        5.98        3.07      2.68 o
  -5   6   5        3.69        0.38      2.30 o
  -4   6   5       12.09        6.45      7.29 o
  -3   6   5        1.02       -1.11      1.11 o
  -2   6   5       27.11       29.35      1.03 o
  -1   6   5       56.75       50.70      1.36 o
   0   6   5      201.11      183.92      2.95 o
   1   6   5       88.81       78.83      1.87 o
   2   6   5       62.81       38.66      1.88 o
   3   6   5      325.45      329.13      6.64 o
   4   6   5      128.35      108.76      2.73 o
   5   6   5        0.10        0.45      1.29 o
   6   6   5       19.07       22.18      3.51 o
   7   6   5       46.15       57.31      3.16 o
   8   6   5        5.34       13.99      2.88 o
  -6   7   5        3.51        3.07      2.68 o
  -5   7   5        9.99        9.97      2.68 o
  -4   7   5        2.75       -1.15      3.07 o
  -3   7   5      334.42      337.80      7.96 o
  -2   7   5       36.90       25.95      1.09 o
  -1   7   5      102.45       85.37      1.87 o
   0   7   5        7.96       20.11      1.01 o
   1   7   5       29.95       22.34      1.21 o
   2   7   5      405.47      330.01      6.61 o
   3   7   5        4.19        6.70      0.95 o
   4   7   5        0.73        0.88      0.95 o
   5   7   5       35.37       52.27      4.37 o
   6   7   5       18.40       18.09      2.08 o
   7   7   5        1.72        2.76      1.91 o
   8   7   5       42.02       48.45      3.00 o
  -6   8   5        0.15       -2.68      2.68 o
  -5   8   5       11.98       13.33      2.49 o
  -4   8   5        1.62       -1.75      1.75 o
  -3   8   5        6.03        2.22      1.46 o
  -2   8   5      297.19      235.86      4.37 o
  -1   8   5     1078.75     1009.05     15.24 o
   0   8   5       66.08       77.23      1.97 o
   1   8   5       17.87       15.91      1.15 o
   2   8   5      168.33      128.40      3.00 o
   3   8   5       22.18       27.70      1.43 o
   4   8   5       95.15       90.70      2.91 o
   5   8   5       21.99       23.04      1.75 o
   6   8   5        6.35        3.30      1.58 o
   7   8   5        0.17        1.15      1.63 o
   8   8   5       22.13       20.73      2.84 o
  -5   9   5        2.14       -1.90      1.90 o
  -4   9   5        3.07       -0.77      1.90 o
  -3   9   5       14.58       11.62      1.91 o
  -2   9   5      211.18      218.63      4.56 o
  -1   9   5       30.16       43.92      2.99 o
   0   9   5     1237.24     1483.27     22.05 o
   1   9   5      158.79      153.55      4.93 o
   2   9   5       12.69       10.62      1.19 o
   3   9   5        7.64        2.79      0.91 o
   4   9   5       34.38       24.60      2.23 o
   5   9   5       23.60       34.51      2.98 o
   6   9   5        6.85       13.82      2.62 o
   7   9   5        7.88        8.64      2.48 o
   8   9   5        5.49        1.75      2.40 o
  -4  10   5       30.70       35.81      5.18 o
  -3  10   5       11.15        7.92      2.30 o
  -2  10   5        6.21        9.88      1.30 o
  -1  10   5       24.94       20.64      1.67 o
   0  10   5      866.50     1113.90     19.25 o
   1  10   5      287.01      302.10      7.67 o
   2  10   5      179.76      193.87      5.74 o
   3  10   5        0.02       -1.01      1.01 o
   4  10   5        9.40        8.88      1.49 o
   5  10   5        0.06       -1.33      1.33 o
   6  10   5        0.17       -0.54      2.02 o
   7  10   5        2.86        4.13      2.40 o
   8  10   5        0.37        2.50      2.48 o
  -4  11   5       11.90        4.98      3.83 o
  -3  11   5        7.07        2.68      3.45 o
  -2  11   5       76.46      107.36      5.28 o
  -1  11   5       49.48       43.94      3.52 o
   0  11   5       10.21        9.21      1.51 o
   1  11   5        5.59        0.31      1.69 o
   2  11   5      250.24      215.56      6.27 o
   3  11   5        7.64       10.91      1.85 o
   4  11   5      101.60      104.75      5.59 o
   5  11   5        0.01       -0.51      1.93 o
   6  11   5        3.00        5.14      2.29 o
   7  11   5        1.90        0.41      2.29 o
  -3  12   5        0.88       -2.68      3.07 o
  -2  12   5       14.47        9.97      2.71 o
  -1  12   5        1.28       -1.05      2.02 o
   0  12   5        2.66       -0.65      1.35 o
   1  12   5       32.06       37.41      2.88 o
   2  12   5        1.94        1.84      1.91 o
   3  12   5      190.61      191.88     16.10 o
   4  12   5      184.11      176.77      5.59 o
   5  12   5       69.27       72.83      3.69 o
   6  12   5       21.77       24.53      2.58 o
   7  12   5       12.69       17.00      4.03 o
  -2  13   5       40.04       46.78      5.75 o
  -1  13   5        1.51       -1.31      2.29 o
   0  13   5       14.06       32.17      5.56 o
   1  13   5        8.59        7.24      2.57 o
   2  13   5        0.30       -1.91      1.91 o
   3  13   5       17.59        9.68      2.84 o
   4  13   5        7.00        6.18      2.19 o
   5  13   5       60.57       67.76      3.75 o
   6  13   5        7.23       10.44      2.35 o
  -1  14   5        9.19       14.99      5.75 o
   0  14   5      124.33      205.29      8.27 o
   1  14   5        0.86        1.15      2.44 o
   2  14   5        1.49       -1.15      3.45 o
   3  14   5        0.49       -2.29      2.29 o
   4  14   5        1.34       -2.57      2.57 o
   5  14   5        0.80        0.82      2.88 o
   1  15   5       14.47       12.65      4.98 o
   2  15   5       49.45       42.18      6.13 o
   3  15   5        0.17        1.53      3.83 o
  -4 -12   6        2.79       -3.07      3.45 o
  -3 -12   6        0.16       -0.59      2.57 o
  -2 -12   6       25.96       18.64      3.52 o
  -1 -12   6        0.13        2.30      3.83 o
   0 -12   6       11.11        8.05      2.98 o
  -5 -11   6        1.92       -0.81      2.88 o
  -4 -11   6        0.02       -1.92      2.17 o
  -3 -11   6        0.37        0.00      3.07 o
  -2 -11   6        0.00       -0.09      2.29 o
  -1 -11   6        1.95        2.68      2.44 o
   0 -11   6       54.37       84.62      5.15 o
   1 -11   6        0.02        4.08      2.68 o
   2 -11   6       33.22       31.83      5.37 o
  -6 -10   6        0.00       -2.12      2.12 o
  -5 -10   6        0.18       -0.56      3.07 o
  -4 -10   6        7.73        2.55      2.30 o
  -3 -10   6        2.40        0.19      2.17 o
  -2 -10   6        0.26       -1.30      1.58 o
  -1 -10   6        0.26       -1.06      1.69 o
   0 -10   6       14.93       25.15      3.25 o
   1 -10   6        8.79        9.86      2.71 o
   2 -10   6       30.59       53.31      4.07 o
   3 -10   6        0.32       -1.53      3.07 o
  -7  -9   6       19.68       21.09      4.41 o
  -6  -9   6       25.11       23.35      3.11 o
  -5  -9   6       32.23       41.27      3.65 o
  -4  -9   6       38.71       38.93      3.38 o
  -3  -9   6        3.55       -2.02      2.02 o
  -2  -9   6       37.67       44.47      2.38 o
  -1  -9   6       61.66       75.43      3.04 o
   0  -9   6        0.08       -0.89      1.55 o
   1  -9   6        1.24       -0.41      2.02 o
   2  -9   6        0.77       -1.05      2.02 o
   3  -9   6       17.48       14.19      3.83 o
   4  -9   6        5.19        0.77      3.45 o
  -7  -8   6       13.17       14.57      3.83 o
  -6  -8   6        0.65       -2.02      2.02 o
  -5  -8   6      219.70      225.97      7.72 o
  -4  -8   6       76.84       88.23      3.60 o
  -3  -8   6      342.95      362.51      9.81 o
  -2  -8   6        3.17       -1.29      1.29 o
  -1  -8   6        0.58        2.93      1.32 o
   0  -8   6        0.99        2.23      1.61 o
   1  -8   6       45.20       40.35      3.25 o
   2  -8   6        3.59        0.38      1.92 o
   3  -8   6        1.74        4.22      2.30 o
   4  -8   6        0.23       -2.30      2.68 o
  -7  -7   6        0.06       -0.41      1.75 o
  -6  -7   6        0.35       -0.74      2.02 o
  -5  -7   6       25.80       34.74      3.64 o
  -4  -7   6      279.12      298.72     10.21 o
  -3  -7   6      172.91      158.01      3.93 o
  -2  -7   6      337.20      346.61      6.24 o
  -1  -7   6       40.85       51.29      3.90 o
   0  -7   6      673.80      889.28     15.69 o
   1  -7   6      176.16      164.25      4.46 o
   2  -7   6       39.73       44.32      2.80 o
   3  -7   6       12.17        7.80      0.96 o
   4  -7   6        0.95       -0.77      1.90 o
   5  -7   6        3.67        2.30      2.88 o
  -8  -6   6        1.29        4.22      2.68 o
  -7  -6   6        0.00       -1.21      1.75 o
  -6  -6   6        0.25       -0.38      1.63 o
  -5  -6   6       13.51       18.73      2.29 o
  -4  -6   6        0.00        0.59      0.83 o
  -3  -6   6       12.47       12.18      1.13 o
  -2  -6   6      755.76      714.49      9.67 o
  -1  -6   6      184.35      236.38      8.11 o
   0  -6   6      512.41      699.18      9.50 o
   1  -6   6       63.53       67.73      2.04 o
   2  -6   6      694.27      694.18     12.53 o
   3  -6   6        0.00       -0.69      0.69 o
   4  -6   6        0.03       -1.21      1.75 o
   5  -6   6        0.52       -1.75      1.75 o
   6  -6   6        2.94       -0.18      2.68 o
  -8  -5   6       44.55       59.05      4.98 o
  -7  -5   6        0.28       -2.30      2.30 o
  -6  -5   6        4.74        7.06      1.39 o
  -5  -5   6       14.91       11.52      1.55 o
  -4  -5   6        0.49       -0.70      0.70 o
  -3  -5   6       40.37       38.01      1.31 o
  -2  -5   6      169.09      178.01      3.02 o
  -1  -5   6        0.26        0.74      0.63 o
   0  -5   6      158.00      170.02      2.98 o
   1  -5   6      556.76      526.92      7.84 o
   2  -5   6       32.98       34.55      1.46 o
   3  -5   6      245.63      244.09      5.07 o
   4  -5   6        2.96        2.11      1.90 o
   5  -5   6        2.43        0.96      1.90 o
   6  -5   6       11.33       15.11      2.44 o
  -8  -4   6       13.07       14.19      3.07 o
  -7  -4   6       43.09       51.77      3.22 o
  -6  -4   6       11.65       17.19      1.61 o
  -5  -4   6        2.65        1.15      1.11 o
  -4  -4   6       31.01       34.49      1.60 o
  -3  -4   6      291.17      256.41      4.17 o
  -2  -4   6        4.06        2.34      0.63 o
   0  -4   6      127.50      141.23      2.50 o
   1  -4   6        0.02        3.69      0.72 o
   2  -4   6      274.91      232.05      3.93 o
   3  -4   6      474.33      447.95      7.26 o
   4  -4   6       41.36       45.29      2.66 o
   5  -4   6        6.13        8.31      1.90 o
   6  -4   6        1.90        1.15      1.90 o
   7  -4   6        2.67        1.53      1.90 o
  -8  -3   6       10.28        8.82      3.07 o
  -7  -3   6        5.23        6.13      1.63 o
  -6  -3   6       21.23       20.21      2.41 o
  -5  -3   6        0.00        1.04      0.94 o
  -4  -3   6        4.38        2.24      0.80 o
  -3  -3   6        0.11        0.02      0.54 o
  -2  -3   6        0.80       -0.52      0.52 o
  -1  -3   6       66.17      103.33      1.96 o
   0  -3   6      520.88      697.12      9.85 o
   1  -3   6      524.36      521.57      7.56 o
   2  -3   6       14.46       10.48      0.83 o
   3  -3   6       14.69       11.47      0.76 o
   4  -3   6        6.50        4.75      1.09 o
   5  -3   6        1.45        0.94      1.47 o
   6  -3   6        1.83       -1.15      3.83 o
   7  -3   6        0.03        1.15      1.92 o
  -8  -2   6       27.97       33.36      3.45 o
  -7  -2   6        0.42        1.92      2.68 o
  -6  -2   6       16.00       20.37      1.46 o
  -5  -2   6       32.26       40.24      1.97 o
  -4  -2   6       66.54       60.20      1.90 o
  -3  -2   6       43.72       39.52      1.21 o
  -2  -2   6      223.04      249.09      3.64 o
   0  -2   6       38.10       54.95      1.43 o
   1  -2   6       73.78       70.88      2.36 o
   2  -2   6       51.80       63.84      1.47 o
   3  -2   6       16.93        6.91      0.70 o
   4  -2   6      172.22      169.36      3.81 o
   5  -2   6       17.59       10.04      2.49 o
   6  -2   6       13.21       17.74      4.22 o
   7  -2   6        0.35        0.96      1.63 o
  -7  -1   6       56.65       69.79      4.60 o
  -6  -1   6        2.30        8.44      2.68 o
  -5  -1   6       13.16       14.99      1.63 o
  -4  -1   6        6.78        1.42      0.73 o
  -3  -1   6      448.29      405.54      5.84 o
  -2  -1   6        0.99        1.52      0.54 o
  -1  -1   6     1403.86     1937.18     35.13 o
   0  -1   6       41.50       65.73      1.61 o
   1  -1   6     1976.73     2125.43     26.23 o
   2  -1   6       97.14       81.91      1.62 o
   3  -1   6        0.31       -0.54      0.54 o
   4  -1   6        8.79        2.95      0.76 o
   5  -1   6        1.26       -0.99      0.99 o
   6  -1   6       14.39       15.15      1.90 o
   7  -1   6        0.15        0.96      1.63 o
   8  -1   6        0.02       -0.38      1.63 o
  -7   0   6       11.02        8.44      2.30 o
  -6   0   6        8.24       10.35      2.30 o
  -5   0   6        9.46        9.46      1.56 o
  -4   0   6       50.12       39.11      1.61 o
  -3   0   6       10.99       21.55      1.07 o
  -2   0   6       52.49       64.78      1.42 o
  -1   0   6      547.89      528.14      7.46 o
   0   0   6      512.08      675.84     10.15 o
   1   0   6     3291.61     3559.51     60.65 o
   2   0   6       62.79       82.18      1.54 o
   3   0   6      720.33      759.13     10.73 o
   4   0   6        4.40        2.91      0.80 o
   5   0   6       49.75       43.85      1.97 o
   6   0   6        1.07        1.53      1.92 o
   7   0   6       11.35        9.59      2.30 o
   8   0   6        0.19       -1.92      1.92 o
  -7   1   6       29.54       33.74      3.45 o
  -6   1   6       15.14       19.56      2.68 o
  -5   1   6       21.25       23.28      1.90 o
  -4   1   6       59.85       49.28      1.56 o
  -3   1   6      200.65      182.04      3.73 o
  -2   1   6      161.07      148.50      2.37 o
  -1   1   6      600.45      538.95      8.23 o
   0   1   6       20.17       23.47      1.02 o
   1   1   6      133.02      174.24     10.79 o
   2   1   6      396.04      341.83      4.71 o
   3   1   6       22.35       28.70      1.14 o
   4   1   6       11.30        7.05      0.70 o
   5   1   6       14.96       14.31      1.24 o
   6   1   6        0.24        1.39      0.99 o
   7   1   6        0.16       -0.77      1.92 o
  -7   2   6        0.83        0.00      1.92 o
  -6   2   6        0.05       -0.38      1.92 o
  -5   2   6        7.78        1.96      1.20 o
  -4   2   6       32.49       31.10      1.24 o
  -3   2   6       43.71       36.90      1.38 o
  -2   2   6      122.36      138.25      2.23 o
  -1   2   6     1534.60     1447.72     21.01 o
   0   2   6       27.51       36.74      1.12 o
   1   2   6      866.80      810.21     12.44 o
   2   2   6       94.43       71.52      1.72 o
   3   2   6        2.90        3.74      0.68 o
   4   2   6        0.01        0.79      0.62 o
   5   2   6        0.09       -0.83      0.83 o
   6   2   6        0.52        1.29      0.99 o
   7   2   6        0.05       -1.92      1.92 o
   8   2   6        1.99        3.45      2.30 o
  -7   3   6       10.82       13.42      2.68 o
  -6   3   6        5.58        8.44      2.30 o
  -5   3   6       20.52       16.33      1.75 o
  -4   3   6        6.08        3.03      0.81 o
  -3   3   6      181.19      165.47      3.18 o
  -2   3   6      150.05      115.15      1.81 o
  -1   3   6      116.44      112.39      2.11 o
   0   3   6        0.46        5.38      0.60 o
   1   3   6      278.73      238.40      5.09 o
   2   3   6      551.36      483.07      7.84 o
   3   3   6        8.88       17.11      1.48 o
   4   3   6       83.63       82.19      2.28 o
   5   3   6       27.90       33.51      1.54 o
   6   3   6       11.04       14.98      1.36 o
   7   3   6        0.40        4.60      1.92 o
   8   3   6        0.21       -0.77      1.92 o
  -7   4   6        2.08        1.53      2.30 o
  -6   4   6        3.47        6.13      2.30 o
  -5   4   6        9.01        8.46      1.63 o
  -4   4   6       27.70       26.07      2.17 o
  -3   4   6       90.27       81.17      2.09 o
  -2   4   6        5.64        3.68      0.57 o
  -1   4   6        2.97        8.40      0.66 o
   0   4   6      211.21      337.62      6.10 o
   1   4   6      939.71      849.57     14.56 o
   2   4   6       18.07       21.89      1.21 o
   3   4   6        6.75        5.67      0.79 o
   4   4   6        4.47        8.23      0.83 o
   5   4   6       91.71       98.73      3.66 o
   6   4   6        1.41        3.75      1.52 o
   7   4   6       14.50       20.31      2.08 o
   8   4   6        2.80        0.96      2.30 o
  -7   5   6        0.02       -1.92      2.30 o
  -6   5   6       73.43       85.12      5.75 o
  -5   5   6        8.13       10.35      1.75 o
  -4   5   6       37.17       28.76      3.07 o
  -3   5   6      243.81      222.42      5.22 o
  -2   5   6       63.52       47.75      1.28 o
  -1   5   6      422.18      403.71      7.20 o
   0   5   6       80.22      100.28      2.23 o
   1   5   6        7.08       17.95      1.27 o
   2   5   6      339.73      352.47      6.67 o
   3   5   6       54.52       48.98      2.01 o
   4   5   6       13.59       10.43      1.04 o
   5   5   6       95.33       79.06      3.37 o
   6   5   6        5.42        6.21      1.58 o
   7   5   6        5.34        7.09      1.91 o
   8   5   6        0.06       -1.97      1.97 o
  -6   6   6        3.40        2.68      2.68 o
  -5   6   6       82.59       87.04      5.75 o
  -4   6   6      125.02      131.90      7.29 o
  -3   6   6       20.21       27.99      3.07 o
  -2   6   6      571.67      590.13     10.05 o
  -1   6   6       35.94       21.77      1.16 o
   0   6   6       79.38      153.89      2.83 o
   1   6   6      414.65      397.75      6.73 o
   2   6   6     1267.58     1238.48     21.10 o
   3   6   6       28.71       16.49      1.52 o
   4   6   6      131.39      151.29      3.37 o
   5   6   6       11.84       17.69      1.81 o
   6   6   6        8.34       10.69      2.44 o
   7   6   6        0.00        0.00      1.92 o
   8   6   6       15.54       15.68      4.60 o
  -6   7   6        0.07        1.92      2.68 o
  -5   7   6        1.58        1.53      2.68 o
  -4   7   6        0.28       -0.77      2.30 o
  -3   7   6        2.95        1.53      2.30 o
  -2   7   6        4.90        1.76      0.77 o
  -1   7   6       14.94       24.34      0.97 o
   0   7   6       36.54       25.82      1.04 o
   1   7   6       12.06       30.68      1.19 o
   2   7   6      132.65      141.98      3.64 o
   3   7   6      162.45      147.34      3.78 o
   4   7   6      121.86      114.71      4.05 o
   5   7   6       27.21       29.48      2.19 o
   6   7   6        2.04       -0.13      1.52 o
   7   7   6        7.31        6.34      2.20 o
   8   7   6        1.11        0.86      2.68 o
  -5   8   6        0.07       -1.15      2.68 o
  -4   8   6        0.01        1.92      2.68 o
  -3   8   6       22.71       34.32      3.26 o
  -2   8   6       59.40       63.74      2.32 o
  -1   8   6      320.00      311.06      4.95 o
   0   8   6       43.70       44.60      1.33 o
   1   8   6       24.92       27.87      1.31 o
   2   8   6        3.68       10.34      1.17 o
   3   8   6       10.12       11.98      1.43 o
   4   8   6      104.27      107.31      3.35 o
   5   8   6       19.47       22.37      1.75 o
   6   8   6        0.00       -1.00      1.52 o
   7   8   6       13.85       19.17      2.76 o
   8   8   6        3.24       -0.19      2.26 o
  -5   9   6        0.10        0.00      3.07 o
  -4   9   6        6.69        9.97      3.45 o
  -3   9   6        0.52       -0.74      4.60 o
  -2   9   6        1.95       -1.19      1.19 o
  -1   9   6       11.88       10.14      1.06 o
   0   9   6       43.70       47.25      1.91 o
   1   9   6       85.83      106.14      6.26 o
   2   9   6       17.68        9.79      1.17 o
   3   9   6       75.87       88.33      3.54 o
   4   9   6        3.13        1.15      2.68 o
   5   9   6        0.29       -0.27      1.61 o
   6   9   6       54.68       55.80      3.92 o
   7   9   6        0.71       -2.12      2.12 o
   8   9   6        0.48       -0.77      2.40 o
  -4  10   6        8.47        4.22      3.45 o
  -3  10   6        1.17       -0.38      2.68 o
  -2  10   6        2.26       -1.90      1.90 o
  -1  10   6      217.75      228.02      5.87 o
   0  10   6      217.74      296.18      6.27 o
   1  10   6       45.13       51.02      2.65 o
   2  10   6      592.46      590.77     12.99 o
   3  10   6       49.42       57.27      2.53 o
   4  10   6       11.72       17.60      1.71 o
   5  10   6        4.90        4.28      1.84 o
   6  10   6        2.48        0.74      2.29 o
   7  10   6        0.00       -0.74      2.29 o
   8  10   6        2.97        6.90      3.45 o
  -4  11   6        2.84        1.15      3.45 o
  -3  11   6        5.53        4.60      3.45 o
  -2  11   6       97.66      112.75      5.55 o
  -1  11   6       32.21       36.06      3.38 o
   0  11   6       99.33      107.02      3.89 o
   1  11   6       44.68       76.32      3.38 o
   2  11   6      364.56      347.28      8.71 o
   3  11   6        8.02        8.03      4.60 o
   4  11   6      209.59      218.75      6.27 o
   5  11   6       11.96       17.57      2.84 o
   6  11   6        0.31       -1.15      2.17 o
   7  11   6        0.71       -1.80      2.29 o
  -3  12   6        2.28       -3.07      3.07 o
  -2  12   6        0.02       -2.17      2.17 o
  -1  12   6        6.42        6.82      2.57 o
   0  12   6       65.42      103.80      5.42 o
   1  12   6       53.36       60.81      2.77 o
   2  12   6      143.23      119.34      7.16 o
   3  12   6       20.95       26.77      3.64 o
   4  12   6       21.37       17.79      3.83 o
   5  12   6       15.10       20.22      2.50 o
   6  12   6       18.92       18.82      2.98 o
   7  12   6        3.49        5.55      2.84 o
  -2  13   6       22.72       14.95      4.60 o
  -1  13   6        0.01       -2.29      2.29 o
   0  13   6        0.00       -2.17      2.17 o
   1  13   6        1.60       -0.95      2.29 o
   2  13   6        0.25       -2.11      2.44 o
   3  13   6       40.50       53.00      4.20 o
   4  13   6       49.68       48.98      4.07 o
   5  13   6        3.76        3.23      2.13 o
   6  13   6       28.67       29.63      4.98 o
  -1  14   6        4.61       -0.38      2.98 o
   0  14   6       14.22       13.68      3.38 o
   1  14   6        0.03       -2.29      2.29 o
   2  14   6       11.43        7.67      4.22 o
   3  14   6        6.57       -1.53      2.71 o
   4  14   6        4.09        0.38      2.71 o
   5  14   6       27.68       28.57      3.65 o
   2  15   6       45.85       37.58      6.52 o
   3  15   6        2.52       -1.53      4.22 o
  -4 -11   7        5.47        5.84      2.84 o
  -3 -11   7       13.05       17.05      3.11 o
  -2 -11   7       14.14       16.68      7.29 o
  -1 -11   7        0.07       -1.53      3.45 o
   0 -11   7        4.98        7.63      2.84 o
   1 -11   7       12.75        7.67      2.98 o
  -5 -10   7       15.79       13.88      2.95 o
  -4 -10   7       25.19       33.12      3.38 o
  -3 -10   7       16.14       14.82      2.98 o
  -2 -10   7        0.82        1.73      2.44 o
  -1 -10   7        4.01        1.87      2.00 o
   0 -10   7       29.94       34.12      4.03 o
   1 -10   7        0.00        1.92      2.44 o
   2 -10   7       23.35       22.35      3.38 o
  -6  -9   7        5.00        6.46      2.57 o
  -5  -9   7        4.34        1.67      2.29 o
  -4  -9   7        7.56        2.68      2.44 o
  -3  -9   7        1.97        1.01      2.29 o
  -2  -9   7        0.46       -0.54      1.58 o
  -1  -9   7       11.07        7.67      1.99 o
   0  -9   7       12.48       31.66      5.18 o
   1  -9   7        0.07       -0.95      2.68 o
   2  -9   7       40.18       33.58      3.52 o
   3  -9   7        4.14       -1.15      3.07 o
  -7  -8   7        7.03        0.85      2.40 o
  -6  -8   7        0.95        4.20      2.29 o
  -5  -8   7       14.30       11.16      4.60 o
  -4  -8   7        9.61        9.11      2.88 o
  -3  -8   7        0.61       -1.19      1.44 o
  -2  -8   7       37.30       40.95      2.26 o
  -1  -8   7       34.91       34.60      2.27 o
   0  -8   7        7.97        1.19      1.69 o
   1  -8   7        9.16        5.75      2.17 o
   2  -8   7        2.17        3.07      2.17 o
   3  -8   7        2.91        3.07      3.07 o
   4  -8   7       13.46        9.59      3.83 o
  -7  -7   7        0.26       -2.11      2.17 o
  -6  -7   7        0.25        1.10      2.12 o
  -5  -7   7        2.21       -2.02      2.02 o
  -4  -7   7       57.92       46.99      2.76 o
  -3  -7   7      211.01      196.14      4.65 o
  -2  -7   7      290.55      315.26      6.73 o
  -1  -7   7       45.46       42.54      2.26 o
   0  -7   7       30.81       34.36      2.14 o
   1  -7   7        9.59       14.84      2.57 o
   2  -7   7        1.78       -0.97      2.68 o
   3  -7   7        0.22       -1.11      1.11 o
   4  -7   7        0.04       -1.92      2.68 o
   5  -7   7        5.19        2.30      3.07 o
  -7  -6   7        9.01       11.67      3.26 o
  -6  -6   7        0.00       -0.19      1.90 o
  -5  -6   7       17.86       15.20      2.44 o
  -4  -6   7        5.63        4.91      1.58 o
  -3  -6   7      180.18      179.82      4.22 o
  -2  -6   7        1.87        3.72      1.20 o
  -1  -6   7      972.09      971.99     14.94 o
   0  -6   7        1.73        2.61      1.08 o
   1  -6   7        0.01        1.66      1.43 o
   2  -6   7       95.92       79.99      2.71 o
   3  -6   7       69.95       72.83      2.44 o
   4  -6   7        7.02        8.27      2.17 o
   5  -6   7        0.88       -0.77      1.90 o
  -7  -5   7       20.95       23.39      3.83 o
  -6  -5   7        0.06        0.88      1.75 o
  -5  -5   7        0.07       -0.87      1.47 o
  -4  -5   7        6.30        7.19      0.93 o
  -3  -5   7       20.48       21.66      1.23 o
  -2  -5   7      248.83      223.20      3.70 o
  -1  -5   7       23.62       23.42      1.21 o
   0  -5   7     1229.97     1544.96     21.16 o
   1  -5   7      288.86      419.08     19.01 o
   2  -5   7      489.37      461.42      8.84 o
   3  -5   7        0.32       -0.29      1.11 o
   4  -5   7      100.13       86.92      4.61 o
   5  -5   7        7.47        4.29      2.02 o
   6  -5   7        0.01       -0.77      1.90 o
  -8  -4   7       16.85       13.80      3.07 o
  -7  -4   7       21.87       32.21      3.83 o
  -6  -4   7       52.11       66.69      2.86 o
  -5  -4   7        4.10        2.47      1.24 o
  -4  -4   7       44.58       54.29      2.82 o
  -3  -4   7        1.31       -0.65      0.65 o
  -2  -4   7        3.30        2.28      0.71 o
  -1  -4   7      379.87      379.99      6.35 o
   0  -4   7       22.68       25.12      1.21 o
   1  -4   7       26.66       20.55      1.23 o
   2  -4   7      829.27      782.18     11.13 o
   3  -4   7      278.34      253.79      5.31 o
   4  -4   7      250.79      263.11      6.71 o
   5  -4   7       67.81       71.19      4.07 o
   6  -4   7        2.62        2.35      2.02 o
  -8  -3   7       16.62       16.10      3.45 o
  -6  -3   7       61.76       64.02      2.69 o
  -5  -3   7       67.84       74.23      2.86 o
  -4  -3   7       10.59       19.56      1.32 o
  -3  -3   7        0.98       -0.59      0.59 o
  -2  -3   7       55.69       61.55      1.57 o
  -1  -3   7      125.51      141.09      2.71 o
   0  -3   7      272.85      329.32      5.14 o
   1  -3   7      135.87      170.94      6.01 o
   2  -3   7      180.43      167.54      3.10 o
   3  -3   7       65.22       53.12      1.73 o
   4  -3   7       87.26       70.78      3.17 o
   5  -3   7      109.20      103.46      4.61 o
   6  -3   7        0.01        1.53      1.90 o
   7  -3   7       11.04       12.67      2.49 o
  -8  -2   7       18.13       11.89      3.07 o
  -7  -2   7       62.62       71.32      5.37 o
  -6  -2   7       97.34      103.73      4.04 o
  -5  -2   7       63.83       64.50      3.22 o
  -4  -2   7       72.88       74.86      2.29 o
  -3  -2   7       52.26       43.98      1.40 o
  -2  -2   7        0.08        0.19      0.59 o
  -1  -2   7      229.51      256.46      4.12 o
   0  -2   7        0.68        2.98      0.64 o
   1  -2   7       80.45       88.79      3.43 o
   2  -2   7        3.93        4.80      0.69 o
   3  -2   7       41.06       35.99      1.28 o
   4  -2   7       11.11        8.94      1.21 o
   5  -2   7       39.57       50.81      3.25 o
   6  -2   7        2.82        3.26      1.63 o
   7  -2   7        0.38        0.68      1.75 o
  -8  -1   7      137.84      158.74      7.67 o
  -7  -1   7        1.31       -1.53      2.68 o
  -6  -1   7       37.90       37.57      3.45 o
  -5  -1   7        8.26       11.79      1.75 o
  -4  -1   7        6.04        5.99      1.06 o
  -3  -1   7      446.86      452.19      6.59 o
  -2  -1   7       35.19       44.44      1.39 o
  -1  -1   7       50.62       54.33      5.21 o
   0  -1   7       26.52       32.33      1.15 o
   1  -1   7      128.01      134.22      7.01 o
   2  -1   7      144.02      142.64      2.84 o
   3  -1   7       74.82       75.25      1.76 o
   4  -1   7        4.68        2.95      1.06 o
   5  -1   7        0.37        0.77      2.30 o
   6  -1   7       18.13       19.46      2.17 o
   7  -1   7        0.23        1.30      1.75 o
  -8   0   7       20.68       17.25      3.07 o
  -7   0   7       83.01       97.01      5.75 o
  -6   0   7      120.74      143.40      4.69 o
  -5   0   7       43.09       48.85      2.76 o
  -4   0   7      309.07      271.48      5.29 o
  -3   0   7      106.24       98.95      2.06 o
  -2   0   7       16.11       10.18      0.73 o
  -1   0   7        0.01        3.83      1.92 o
   0   0   7      367.50      466.66      6.75 o
   1   0   7      234.40      245.20      4.34 o
   2   0   7      163.17      165.15      2.70 o
   3   0   7       71.52       76.44      2.03 o
   4   0   7        9.68        5.36      1.17 o
   5   0   7        1.15        0.51      1.20 o
   6   0   7       13.11       13.80      2.68 o
   7   0   7        2.71        3.07      2.30 o
   8   0   7        0.01        1.53      2.30 o
  -7   1   7        3.96        3.07      2.68 o
  -6   1   7        1.70       -2.30      2.30 o
  -5   1   7       54.42       62.22      6.52 o
  -4   1   7       35.03       36.06      1.61 o
  -3   1   7       73.72       65.07      1.85 o
  -2   1   7       72.86       36.15      1.12 o
  -1   1   7      266.16      250.57      3.94 o
   0   1   7       70.43       80.89      1.95 o
   1   1   7      549.13      664.08     10.42 o
   2   1   7        0.46        3.96      0.66 o
   3   1   7     1074.36     1099.99     16.53 o
   4   1   7       50.07       60.13      2.31 o
   5   1   7       50.61       48.47      2.08 o
   6   1   7        0.42        0.77      1.92 o
   7   1   7        1.56       -1.15      2.30 o
   8   1   7        1.53       -1.15      2.30 o
  -7   2   7       18.20       19.17      3.07 o
  -6   2   7       13.31        9.20      2.68 o
  -5   2   7        0.59       -1.58      2.11 o
  -4   2   7       19.14       22.89      1.52 o
  -3   2   7      178.07      193.40      4.54 o
  -2   2   7       64.52       73.28      1.55 o
  -1   2   7      569.86      598.98      9.16 o
   0   2   7      308.31      337.15      5.08 o
   1   2   7        2.81        3.17      0.88 o
   2   2   7       47.65       63.29      2.19 o
   3   2   7      767.31      787.90     11.26 o
   4   2   7        4.85        2.39      0.90 o
   5   2   7      125.62      132.31      3.66 o
   6   2   7        0.01       -1.15      1.92 o
   7   2   7        1.63        4.60      2.30 o
   8   2   7        0.04        0.38      2.30 o
  -7   3   7       11.93        7.29      2.68 o
  -6   3   7        0.10       -2.30      2.30 o
  -5   3   7        3.64        1.29      1.47 o
  -4   3   7       31.88       33.65      2.29 o
  -3   3   7        2.27        1.67      0.66 o
  -2   3   7       36.76       45.00      1.06 o
  -1   3   7       93.54      106.96      2.26 o
   0   3   7        0.58        0.92      0.60 o
   1   3   7        1.30        5.37      1.20 o
   2   3   7       84.33       61.69      2.06 o
   3   3   7      449.90      452.11      6.33 o
   4   3   7        9.04       12.41      1.09 o
   5   3   7       32.01       30.14      2.93 o
   6   3   7        0.31       -1.15      1.92 o
   7   3   7        5.44        5.75      2.30 o
   8   3   7        0.33        3.07      2.30 o
  -7   4   7        4.60        0.00      2.68 o
  -5   4   7        4.37        1.92      1.63 o
  -4   4   7       19.31       11.70      1.90 o
  -3   4   7       76.89       92.89      3.32 o
  -2   4   7       17.01        9.77      0.74 o
  -1   4   7      337.15      405.50      6.52 o
   0   4   7       71.91      125.61      2.62 o
   1   4   7       37.16       35.90      1.78 o
   2   4   7        0.27       -0.54      0.76 o
   3   4   7        0.23       -0.30      0.96 o
   4   4   7        5.95        2.68      0.93 o
   5   4   7       91.92       89.23      2.67 o
   6   4   7        0.98        0.74      1.75 o
   7   4   7        2.01        6.52      2.68 o
   8   4   7        3.16        4.60      2.68 o
  -7   5   7       19.06       24.16      3.45 o
  -6   5   7       75.25       83.59      5.75 o
  -5   5   7       29.65       23.71      2.29 o
  -4   5   7       36.60       34.13      3.45 o
  -3   5   7       71.14       58.91      2.95 o
  -2   5   7      112.38      105.83      2.29 o
  -1   5   7      116.95      129.72      3.09 o
   0   5   7        0.23        5.85      1.15 o
   1   5   7      100.36      108.49      5.59 o
   2   5   7        0.48       -0.48      0.89 o
   3   5   7       18.45       21.24      1.32 o
   4   5   7        2.79        1.18      1.06 o
   5   5   7        5.78        5.03      1.29 o
   6   5   7       11.47       12.27      2.12 o
   7   5   7       10.11       13.04      3.07 o
   8   5   7        0.79       -1.15      2.68 o
  -6   6   7       38.94       36.04      3.83 o
  -5   6   7        2.76        4.87      1.75 o
  -4   6   7      167.22      153.76      8.05 o
  -3   6   7        8.81        4.22      2.30 o
  -2   6   7       27.86       36.27      1.53 o
  -1   6   7       83.82       66.51      2.07 o
   0   6   7        0.45        1.90      0.68 o
   1   6   7      579.48      592.13     10.69 o
   2   6   7       90.02       80.42      2.50 o
   3   6   7        4.22        9.15      1.06 o
   4   6   7       99.75      104.12      3.43 o
   5   6   7       14.51       13.25      2.29 o
   6   6   7        1.64        0.12      1.58 o
   7   6   7        0.74       -0.86      2.12 o
   8   6   7        1.15       -1.31      3.45 o
  -6   7   7        0.83        1.92      2.68 o
  -5   7   7       13.06        8.05      3.07 o
  -4   7   7        3.10        1.53      2.68 o
  -3   7   7       44.85       34.13      3.83 o
  -2   7   7      170.09      151.65      3.82 o
  -1   7   7       18.78       26.60      1.33 o
   0   7   7      351.69      493.19      8.22 o
   1   7   7        0.61        3.00      0.86 o
   2   7   7      119.80      111.99      2.81 o
   3   7   7      250.53      247.00      5.33 o
   4   7   7      135.41      135.55      5.55 o
   5   7   7        1.41       -1.92      1.92 o
   6   7   7       44.19       47.17      2.82 o
   7   7   7       18.93       30.29      3.22 o
   8   7   7        0.33       -2.71      4.22 o
  -5   8   7        0.08        1.15      2.68 o
  -4   8   7        3.86       11.50      3.07 o
  -3   8   7      157.43      125.77      7.67 o
  -2   8   7        2.19        1.56      1.01 o
  -1   8   7       56.86       49.66      1.70 o
   0   8   7       56.03       60.14      1.86 o
   1   8   7        0.41        8.50      0.93 o
   2   8   7        0.86        1.98      1.11 o
   3   8   7       25.60       22.94      1.66 o
   4   8   7      194.66      172.69      5.30 o
   5   8   7       20.93       18.64      2.13 o
   6   8   7       23.89       17.69      2.19 o
   7   8   7        3.44        1.10      2.12 o
   8   8   7        2.01        1.96      2.40 o
  -5   9   7       21.86       27.99      4.22 o
  -4   9   7        4.90        4.22      3.07 o
  -3   9   7        5.45        0.77      2.68 o
  -2   9   7       23.76       37.67      4.98 o
  -1   9   7        0.05        2.51      1.19 o
   0   9   7       11.38        8.61      1.02 o
   1   9   7        7.09        3.68      1.17 o
   2   9   7       24.92       26.52      1.57 o
   3   9   7        0.22       -0.36      1.46 o
   4   9   7        0.63       -0.08      2.02 o
   5   9   7        9.95        7.81      1.91 o
   6   9   7        0.66        1.18      2.02 o
   7   9   7       12.34       20.19      3.07 o
   8   9   7        0.02        2.68      3.07 o
  -4  10   7        0.76       -3.07      3.07 o
  -3  10   7       12.99       15.34      3.45 o
  -2  10   7       18.12       21.75      2.98 o
  -1  10   7        1.31       -1.34      1.40 o
   0  10   7      107.30      136.86      3.36 o
   1  10   7      236.42      231.74      4.75 o
   2  10   7        8.47        8.10      1.30 o
   3  10   7        1.94       -1.55      1.55 o
   4  10   7        0.72        0.58      2.17 o
   5  10   7       11.04        7.48      1.91 o
   6  10   7        2.53        4.03      2.44 o
   7  10   7        0.08        3.17      2.57 o
  -3  11   7        3.70        2.30      3.45 o
  -2  11   7       21.40       27.45      3.25 o
  -1  11   7        0.11       -0.84      2.02 o
   0  11   7        1.00        1.94      1.44 o
   1  11   7       97.00       86.37      2.78 o
   2  11   7        1.24       -1.84      1.84 o
   3  11   7       69.68       61.93      4.20 o
   4  11   7       77.25       88.51      6.71 o
   5  11   7        4.38        4.60      3.45 o
   6  11   7        4.98        3.64      2.44 o
   7  11   7        1.34        1.15      2.68 o
  -3  12   7       13.22       18.40      4.60 o
  -2  12   7       14.72       27.63      5.75 o
  -1  12   7        8.23        5.87      2.57 o
   0  12   7       31.65       43.56      3.80 o
   1  12   7       15.85        9.68      1.60 o
   2  12   7      197.24      200.47      6.20 o
   3  12   7       13.78        9.01      2.71 o
   4  12   7       62.22       59.38      4.07 o
   5  12   7        0.53        0.77      3.45 o
   6  12   7       42.61       54.43      7.48 o
  -2  13   7        7.50       12.65      4.22 o
  -1  13   7        2.50        9.01      2.98 o
   0  13   7        0.17       -2.04      2.49 o
   1  13   7        0.24        1.92      2.44 o
   2  13   7        1.97        0.77      2.44 o
   3  13   7        1.52        0.06      2.57 o
   4  13   7      182.89      207.39      7.99 o
   5  13   7        5.40        4.98      3.83 o
   6  13   7       18.83       12.65      4.60 o
   0  14   7       22.29       49.65      4.47 o
   1  14   7        0.22        0.85      2.57 o
   2  14   7        0.26       -3.45      3.45 o
   3  14   7        3.96        0.57      2.57 o
   4  14   7        0.12       -0.65      2.57 o
   5  14   7       11.03       14.95      4.60 o
  -3 -11   8        2.27        7.29      4.60 o
  -2 -11   8        0.65       -2.48      2.84 o
  -1 -11   8       40.56       31.83      5.75 o
  -5 -10   8        1.11        1.53      3.83 o
  -4 -10   8        0.00       -2.44      2.44 o
  -3 -10   8       14.23       16.64      3.22 o
  -2 -10   8        0.29        0.77      3.83 o
  -1 -10   8        7.01        5.37      3.45 o
   0 -10   8       41.62       55.20      4.47 o
   1 -10   8        4.13        7.09      2.71 o
  -6  -9   8        0.25        6.13      3.45 o
  -5  -9   8        0.17       -2.26      2.49 o
  -4  -9   8        0.79       -1.24      2.29 o
  -3  -9   8       13.39       10.94      2.84 o
  -2  -9   8       76.86       76.46      5.01 o
  -1  -9   8       29.06       27.66      3.33 o
   0  -9   8        1.89       -0.59      3.45 o
   1  -9   8        0.36       -1.87      2.49 o
   2  -9   8       33.34       29.37      4.79 o
  -6  -8   8        0.03        1.76      2.29 o
  -5  -8   8       16.12       10.38      2.57 o
  -4  -8   8        6.65        4.86      2.40 o
  -3  -8   8        2.08        0.19      2.17 o
  -2  -8   8        1.21       -0.15      1.58 o
  -1  -8   8        1.14       -0.07      1.84 o
   0  -8   8        0.33       -1.92      1.92 o
   1  -8   8        0.05        0.96      2.17 o
   2  -8   8        0.08       -1.34      2.17 o
   3  -8   8        0.71       -3.07      3.07 o
  -7  -7   8        1.59        0.38      2.29 o
  -6  -7   8       31.85       39.91      3.52 o
  -5  -7   8       28.82       29.21      3.26 o
  -4  -7   8        0.91       -2.17      2.17 o
  -3  -7   8        0.67       -2.11      2.11 o
  -2  -7   8        1.80       -1.26      1.29 o
  -1  -7   8       31.49       32.77      2.10 o
   0  -7   8       22.92       30.21      2.50 o
   1  -7   8        0.23       -0.28      2.02 o
   2  -7   8        2.13       -0.20      2.02 o
   3  -7   8        0.07        0.10      2.02 o
   4  -7   8        6.36        1.53      3.07 o
  -7  -6   8       14.83       22.33      2.67 o
  -5  -6   8        0.88        0.77      3.45 o
  -4  -6   8       34.37       22.62      2.31 o
  -3  -6   8       19.54        9.91      2.03 o
  -2  -6   8      115.14      109.88      3.55 o
  -1  -6   8      118.10      198.06     14.39 o
   0  -6   8       12.07       22.10      1.80 o
   1  -6   8       38.09       44.99      3.38 o
   2  -6   8       50.90       53.60      3.77 o
   3  -6   8        5.56        7.09      2.17 o
   4  -6   8        0.73        0.38      2.68 o
   5  -6   8        1.18        3.83      3.07 o
  -7  -5   8       24.03       21.09      3.83 o
  -6  -5   8        5.79        3.02      2.02 o
  -5  -5   8        6.05        3.25      2.02 o
  -4  -5   8        6.82        2.15      1.39 o
  -3  -5   8        8.32        5.72      1.33 o
  -2  -5   8       38.13       39.27      1.85 o
  -1  -5   8      148.72      180.76      7.65 o
   0  -5   8      231.92      266.84      5.11 o
   1  -5   8      475.10      476.31      8.27 o
   2  -5   8       28.72       28.91      2.44 o
   3  -5   8        9.77       12.64      1.22 o
   4  -5   8        1.88        3.78      2.02 o
   5  -5   8        0.10       -1.90      1.90 o
  -7  -4   8       23.10       26.84      3.83 o
  -6  -4   8        8.41        9.55      2.02 o
  -5  -4   8        4.54        4.01      1.75 o
  -4  -4   8        0.00       -0.42      0.81 o
  -3  -4   8       26.72       28.71      1.49 o
  -2  -4   8       63.08       39.19      1.75 o
  -1  -4   8        4.51        5.37      3.07 o
   0  -4   8      179.26      202.84      3.77 o
   1  -4   8      299.72      277.07      4.79 o
   2  -4   8      181.23      193.10      4.53 o
   3  -4   8       10.09       12.33      1.22 o
   4  -4   8      236.78      238.36      7.99 o
   5  -4   8        0.00        0.58      2.88 o
   6  -4   8       12.30       11.25      2.49 o
  -7  -3   8       15.40        7.29      3.07 o
  -6  -3   8       53.43       50.45      3.22 o
  -5  -3   8       83.01       92.19      4.04 o
  -4  -3   8        3.36        9.98      1.44 o
  -3  -3   8        6.25        6.15      0.91 o
  -2  -3   8        1.27       -0.65      0.65 o
  -1  -3   8        1.54       -0.66      0.75 o
   0  -3   8        1.94        5.22      0.84 o
   1  -3   8      172.50      172.84      3.30 o
   2  -3   8      390.05      368.17      5.83 o
   3  -3   8       88.69       67.90      2.39 o
   4  -3   8      330.31      301.16      7.60 o
   5  -3   8       13.01       15.81      2.44 o
   6  -3   8       94.43      104.64      5.01 o
  -7  -2   8        3.06       10.74      3.45 o
  -6  -2   8       98.69      100.24      5.94 o
  -5  -2   8       38.70       38.27      2.84 o
  -4  -2   8      172.27      137.89      5.73 o
  -3  -2   8       30.97       31.05      1.30 o
  -2  -2   8        0.03       -0.12      0.64 o
  -1  -2   8        1.24        2.69      0.71 o
   0  -2   8        1.49        4.30      0.81 o
   1  -2   8        0.01       -0.51      0.68 o
   2  -2   8       86.00       72.58      1.93 o
   3  -2   8       19.57       16.27      1.29 o
   4  -2   8       65.89       60.07      3.02 o
   5  -2   8      151.89      142.76      5.55 o
   6  -2   8       40.74       43.77      3.25 o
   7  -2   8       27.16       29.93      2.98 o
  -7  -1   8       68.32       80.14      5.75 o
  -6  -1   8        9.81        4.60      2.68 o
  -5  -1   8       73.27       86.36      3.21 o
  -4  -1   8      306.41      325.67      7.22 o
  -3  -1   8       24.12       23.06      1.13 o
  -2  -1   8        7.17       17.61      0.95 o
  -1  -1   8       65.06       91.86      3.31 o
   0  -1   8        0.81        0.51      0.64 o
   1  -1   8       78.44       89.61      2.07 o
   2  -1   8       54.34       51.34      1.57 o
   3  -1   8       16.49       16.68      1.02 o
   4  -1   8       59.28       75.69      3.80 o
   5  -1   8        0.14       -1.63      1.63 o
   6  -1   8        3.51        5.75      1.90 o
   7  -1   8       38.38       39.59      2.98 o
  -7   0   8       13.65       13.04      3.45 o
  -6   0   8      244.13      267.60      7.70 o
  -5   0   8      169.21      161.38      8.82 o
  -4   0   8       33.31       35.27      1.78 o
  -3   0   8      213.09      209.89      3.48 o
  -2   0   8       71.29       50.94      1.47 o
  -1   0   8      313.79      306.16      4.79 o
   0   0   8      234.02      322.72      4.96 o
   1   0   8      132.01      108.44      3.46 o
   2   0   8       78.24       76.21      1.96 o
   3   0   8        8.83        7.23      1.09 o
   4   0   8        8.88        8.35      1.38 o
   5   0   8        0.74       -1.92      2.30 o
   6   0   8        6.54        5.37      2.68 o
   7   0   8        0.00        4.60      2.68 o
  -7   1   8       64.44       67.87      5.37 o
  -6   1   8      206.51      195.90      6.06 o
  -5   1   8       67.96       68.09      3.49 o
  -4   1   8      829.66      852.31     16.79 o
  -3   1   8        0.77        2.40      0.74 o
  -2   1   8      135.59      133.93      2.55 o
  -1   1   8      383.95      397.58      5.96 o
   0   1   8        0.01        0.12      0.66 o
   1   1   8       69.54       67.24      3.83 o
   2   1   8      301.07      299.84      4.73 o
   3   1   8        0.00        1.87      0.90 o
   4   1   8       55.19       57.23      2.35 o
   5   1   8       11.48       14.95      3.07 o
   6   1   8        0.02        0.38      2.30 o
   7   1   8        2.60        1.53      2.68 o
  -7   2   8        8.86        2.68      2.68 o
  -6   2   8       25.87       22.69      2.12 o
  -5   2   8      263.23      258.20      7.58 o
  -4   2   8        0.29       -1.47      1.47 o
  -3   2   8       76.41       69.95      1.66 o
  -2   2   8       21.37       21.11      1.00 o
  -1   2   8       65.47       56.07      1.77 o
   0   2   8       17.88       20.57      0.98 o
   1   2   8      121.50      119.99      9.59 o
   2   2   8        0.48       -0.38      0.66 o
   3   2   8      220.47      247.15      6.93 o
   4   2   8        0.37        2.57      1.12 o
   5   2   8      181.72      172.87      5.82 o
   6   2   8        5.02        6.52      2.68 o
   7   2   8        2.65        3.07      2.68 o
   8   2   8        1.25       -0.38      2.30 o
  -7   3   8        0.92       -2.30      2.30 o
  -6   3   8        4.64       -2.30      2.30 o
  -5   3   8       61.75       50.83      3.22 o
  -4   3   8        5.00        0.58      1.63 o
  -3   3   8       59.39       45.24      1.40 o
  -2   3   8      112.58      116.45      2.32 o
  -1   3   8        4.86        8.82      2.30 o
   0   3   8      102.30      146.44      2.74 o
   1   3   8       27.56       52.93      1.59 o
   2   3   8      126.32      114.76      2.69 o
   3   3   8       21.59       19.06      1.32 o
   4   3   8       48.04       47.59      2.31 o
   5   3   8      320.79      337.44     10.16 o
   6   3   8        7.96       10.74      2.68 o
   7   3   8       54.47       55.60      4.98 o
   8   3   8        0.01       -0.38      2.30 o
  -7   4   8        5.28        4.22      2.68 o
  -6   4   8       15.01       11.50      3.07 o
  -5   4   8       49.31       35.46      3.64 o
  -4   4   8        0.60       -1.15      1.63 o
  -3   4   8       51.84       32.00      4.02 o
  -2   4   8        0.08       -0.25      0.54 o
  -1   4   8       98.78       76.26      1.93 o
   0   4   8        8.25        9.46      0.82 o
   1   4   8      293.56      234.14      4.86 o
   2   4   8       55.11       38.82      1.83 o
   3   4   8       16.40        9.42      1.24 o
   4   4   8        1.85        4.98      1.03 o
   5   4   8        1.77       -1.62      1.75 o
   6   4   8        0.06       -0.38      2.30 o
   7   4   8       13.64       15.72      3.07 o
   8   4   8        0.41        4.60      3.07 o
  -6   5   8        2.01       -1.92      2.30 o
  -5   5   8       45.22       39.37      2.84 o
  -4   5   8        0.28       -1.63      1.63 o
  -3   5   8        1.80       -1.28      1.28 o
  -2   5   8       10.19       11.65      0.90 o
  -1   5   8       75.83      135.91      3.19 o
   0   5   8       33.52       35.44      1.81 o
   1   5   8        2.14        8.71      1.74 o
   2   5   8       13.73       16.29      1.33 o
   3   5   8       35.99       20.30      1.36 o
   4   5   8       12.38       14.19      1.58 o
   5   5   8       10.41        8.34      5.56 o
   6   5   8        1.53        6.90      2.12 o
   7   5   8        1.67        0.38      2.68 o
   8   5   8        1.82        1.92      2.68 o
  -6   6   8        8.60        4.98      3.07 o
  -5   6   8       14.73       18.71      2.29 o
  -4   6   8        4.37        4.98      2.68 o
  -3   6   8       19.25       12.03      1.84 o
  -2   6   8       72.93       69.20      2.45 o
  -1   6   8        4.10       -0.04      0.87 o
   0   6   8        7.50        7.38      0.99 o
   1   6   8        1.21        1.88      0.96 o
   2   6   8      116.92      113.25      3.12 o
   3   6   8        9.03       13.83      1.32 o
   4   6   8       48.50       44.52      2.35 o
   5   6   8        0.62       -0.35      2.11 o
   6   6   8        0.00       -1.15      1.90 o
   7   6   8        3.69        6.13      3.07 o
   8   6   8        0.04       -0.77      3.07 o
  -6   7   8        0.07        1.92      2.68 o
  -5   7   8        9.64        6.90      2.17 o
  -4   7   8      123.03      113.11      6.90 o
  -3   7   8       95.83       97.39      6.52 o
  -2   7   8      112.22      114.86      3.14 o
  -1   7   8       30.42       24.14      1.42 o
   0   7   8        0.04       -0.55      0.71 o
   1   7   8       19.92       11.00      1.06 o
   2   7   8        5.86        4.51      1.16 o
   3   7   8       58.00       61.72      2.37 o
   4   7   8      115.93      106.81      5.01 o
   5   7   8        7.29        4.47      2.02 o
   6   7   8        5.67        2.68      3.07 o
   7   7   8        6.69        5.75      3.45 o
   8   7   8        1.22       -3.07      3.07 o
  -5   8   8        0.03        1.53      2.68 o
  -4   8   8       31.66       22.62      3.83 o
  -3   8   8       24.33       22.62      3.83 o
  -2   8   8       54.07       43.36      2.55 o
  -1   8   8       23.03       23.89      1.53 o
   0   8   8      114.00      159.44      3.39 o
   1   8   8       25.38       22.84      1.59 o
   2   8   8      118.70      133.29      3.58 o
   3   8   8       36.83       32.61      1.87 o
   4   8   8       12.23       11.46      2.29 o
   5   8   8       24.89       20.17      2.88 o
   6   8   8        3.09        2.30      3.07 o
   7   8   8        0.13        1.15      3.07 o
   8   8   8        3.18       -0.38      3.07 o
  -5   9   8       14.89       16.87      3.83 o
  -4   9   8        5.84        3.07      3.07 o
  -3   9   8        0.03        2.30      2.68 o
  -2   9   8       11.43       13.04      3.83 o
  -1   9   8      406.58      392.54     18.40 o
   0   9   8       50.96       50.78      2.21 o
   1   9   8      104.87       86.72      2.92 o
   2   9   8        4.15        6.32      1.44 o
   3   9   8        1.41       -1.33      1.52 o
   4   9   8        0.35       -1.90      1.90 o
   5   9   8       20.50       18.76      2.84 o
   6   9   8       80.81       83.97      6.90 o
   7   9   8        1.91       -3.07      3.07 o
  -4  10   8        5.29        3.45      3.45 o
  -3  10   8       21.88       21.47      4.22 o
  -2  10   8       44.25       43.33      4.98 o
  -1  10   8        9.01        3.83      3.07 o
   0  10   8        0.25        2.73      1.44 o
   1  10   8       44.07       74.96     13.80 o
   2  10   8       29.16       27.29      2.82 o
   3  10   8       10.31        4.60      2.68 o
   4  10   8       49.83       48.52      3.80 o
   5  10   8       12.84        9.97      3.83 o
   6  10   8        8.57        6.90      3.45 o
   7  10   8        4.26        1.92      3.45 o
  -3  11   8        0.14        0.77      3.45 o
  -2  11   8        2.78        0.00      3.07 o
  -1  11   8        6.30        5.75      3.45 o
   0  11   8        3.07       -0.15      1.39 o
   1  11   8       47.34       53.73      2.26 o
   2  11   8       74.95       76.95      3.76 o
   3  11   8       51.41       48.91      7.09 o
   4  11   8        0.35       -2.29      2.29 o
   5  11   8        0.86       -0.38      3.45 o
   6  11   8        5.08        8.44      3.83 o
   7  11   8        0.30       -0.77      3.45 o
  -2  12   8        2.62       -3.07      3.45 o
  -1  12   8        0.24       -0.74      2.88 o
   0  12   8        2.74        4.22      2.44 o
   1  12   8       10.89       14.58      2.98 o
   2  12   8       28.75       20.55      2.55 o
   3  12   8       32.87       29.27      4.41 o
   4  12   8        0.13        4.22      3.83 o
   5  12   8        1.99       -1.92      3.45 o
   6  12   8        3.94        4.98      3.83 o
  -1  13   8        0.18       -0.44      2.57 o
   0  13   8        1.47       -0.47      2.49 o
   1  13   8        0.29       -1.34      2.44 o
   2  13   8        3.98       10.69      2.84 o
   3  13   8       84.10       91.08      5.55 o
   4  13   8       34.72       49.46      6.13 o
   5  13   8       19.62       16.49      4.98 o
   0  14   8        0.24        0.30      2.57 o
   1  14   8        1.80        1.34      2.71 o
   2  14   8        0.21       -2.30      3.83 o
   3  14   8        4.26        2.49      2.71 o
   4  14   8       11.76        9.59      4.60 o
  -3 -10   9        0.53        1.53      3.07 o
  -2 -10   9        1.56        2.32      2.84 o
  -1 -10   9       23.75       28.37      5.37 o
   0 -10   9        0.10        2.06      4.98 o
  -5  -9   9        6.03        7.71      2.84 o
  -4  -9   9        0.18       -1.15      3.83 o
  -3  -9   9        2.63       -2.29      2.29 o
  -2  -9   9        0.07       -2.03      2.29 o
  -1  -9   9        3.96        4.60      3.45 o
   0  -9   9        1.55        1.15      2.44 o
   1  -9   9        4.37        5.30      5.56 o
   2  -9   9        4.41        6.37      3.07 o
  -5  -8   9        0.30        0.55      2.40 o
  -4  -8   9        0.15       -1.15      2.68 o
  -3  -8   9        9.55        7.36      3.07 o
  -2  -8   9        0.00       -2.17      2.17 o
  -1  -8   9        5.42        7.59      2.06 o
   0  -8   9        8.98        9.02      2.57 o
   1  -8   9       31.85       44.66      3.92 o
   2  -8   9       14.05       14.90      2.98 o
   3  -8   9        1.14        0.38      3.45 o
  -6  -7   9        0.36        3.61      2.29 o
  -5  -7   9       10.55        9.90      2.57 o
  -4  -7   9       16.84       22.98      3.11 o
  -3  -7   9       14.06        5.85      2.57 o
  -2  -7   9        0.65       -1.39      1.52 o
  -1  -7   9       43.14       43.94      3.94 o
   0  -7   9      138.28      215.82      7.85 o
   1  -7   9        0.72        0.77      2.17 o
   2  -7   9       10.19       13.20      2.67 o
   3  -7   9        1.21        0.77      3.07 o
   4  -7   9       13.31       13.80      3.83 o
  -6  -6   9        4.22       -0.11      2.29 o
  -5  -6   9       27.28       23.06      3.26 o
  -4  -6   9       55.16       67.16      4.42 o
  -3  -6   9       66.29       64.39      5.56 o
  -2  -6   9       14.83       10.70      1.56 o
  -1  -6   9        0.43        2.22      1.42 o
   0  -6   9       34.90       54.79      3.17 o
   1  -6   9        1.55        2.11      3.64 o
   2  -6   9        1.37       -0.10      2.02 o
   3  -6   9        3.67        1.34      2.17 o
   4  -6   9        1.06        1.92      3.07 o
  -7  -5   9        0.26       -0.77      3.07 o
  -6  -5   9       31.16       39.65      3.38 o
  -5  -5   9       10.41        9.59      2.40 o
  -4  -5   9       41.60       23.49      2.12 o
  -3  -5   9       77.36       63.39      3.15 o
  -2  -5   9       75.38       55.05      2.49 o
  -1  -5   9        0.13        1.28      1.32 o
   0  -5   9       24.05       30.93      2.03 o
   1  -5   9       14.53       16.60      2.13 o
   2  -5   9       55.24       58.86      4.07 o
   3  -5   9       13.63       12.15      2.44 o
   4  -5   9        6.36        6.52      3.07 o
   5  -5   9        3.64        6.52      3.07 o
  -7  -4   9       10.93       16.10      3.83 o
  -6  -4   9       12.12       16.06      4.03 o
  -5  -4   9       24.52       19.12      2.57 o
  -4  -4   9      112.65      106.64      5.25 o
  -3  -4   9        0.12       -1.01      1.01 o
  -2  -4   9        0.09       -0.91      0.91 o
  -1  -4   9        0.01       -0.99      0.99 o
   0  -4   9      110.95      149.24      5.67 o
   1  -4   9       67.21       56.75      2.31 o
   2  -4   9      234.99      235.57      6.49 o
   3  -4   9       21.32       12.30      1.39 o
   4  -4   9       19.11       17.86      2.57 o
   5  -4   9        0.04       -0.89      2.02 o
  -7  -3   9        0.00       -0.08      2.02 o
  -6  -3   9       21.27       23.50      2.57 o
  -5  -3   9       74.52       84.94      4.14 o
  -4  -3   9        6.62        6.20      1.52 o
  -3  -3   9        2.79        2.72      1.07 o
  -2  -3   9       14.20        5.52      1.59 o
  -1  -3   9        0.69       -0.88      0.88 o
   0  -3   9      190.42      220.63      4.02 o
   1  -3   9       24.40       15.99      1.41 o
   2  -3   9        1.40        0.86      1.11 o
   3  -3   9      358.25      328.73      6.71 o
   4  -3   9       21.57       33.17      2.50 o
   5  -3   9        2.61        3.86      2.02 o
   6  -3   9        4.31        6.13      2.17 o
  -7  -2   9        0.14       -2.68      3.07 o
  -6  -2   9        0.33        0.46      1.52 o
  -5  -2   9       51.84       38.59      5.37 o
  -4  -2   9       29.17       26.16      1.91 o
  -3  -2   9       37.39       34.20      1.59 o
  -2  -2   9        7.21        5.63      0.84 o
  -1  -2   9       43.52       35.90      1.41 o
   0  -2   9        7.54        5.30      0.94 o
   1  -2   9       13.02        2.70      0.86 o
   2  -2   9       64.78       60.17      1.91 o
   3  -2   9        0.82       -1.16      1.16 o
   4  -2   9      336.82      345.03      8.55 o
   5  -2   9       36.72       44.60      3.38 o
   6  -2   9      105.54      105.90      6.90 o
  -7  -1   9        1.68        1.53      3.07 o
  -6  -1   9       51.27       47.05      3.22 o
  -5  -1   9       80.85       83.33      4.19 o
  -4  -1   9      157.81      181.34      4.83 o
  -3  -1   9      322.82      329.90      7.35 o
  -2  -1   9       56.49       38.51      1.44 o
  -1  -1   9       43.57       33.25      1.31 o
   0  -1   9        1.96        0.28      0.66 o
   1  -1   9        2.24        5.41      0.83 o
   2  -1   9        0.12       -0.67      0.67 o
   3  -1   9       52.41       45.32      1.83 o
   4  -1   9        8.83        4.47      1.77 o
   5  -1   9        1.74       -0.19      1.90 o
   6  -1   9      144.88      163.32      7.67 o
   7  -1   9       21.41       27.54      7.09 o
  -7   0   9       30.19       33.74      4.22 o
  -6   0   9        1.98        1.64      1.84 o
  -5   0   9       76.49       64.49      3.59 o
  -4   0   9      178.36      161.64      4.79 o
  -3   0   9       42.40       56.48      1.84 o
  -2   0   9      229.67      232.88      3.68 o
  -1   0   9       37.25       20.17      1.01 o
   0   0   9        1.39        5.88      0.71 o
   1   0   9       15.88       27.55      1.42 o
   2   0   9        1.77        0.68      0.72 o
   3   0   9        2.25       -0.33      1.12 o
   4   0   9       61.90       59.47      4.98 o
   5   0   9        0.33       -2.68      2.68 o
   6   0   9        2.49        0.00      2.68 o
   7   0   9        7.16        5.94      2.49 o
  -7   1   9        4.08        0.00      2.68 o
  -6   1   9       53.78       55.43      3.32 o
  -5   1   9      196.69      228.18      7.31 o
  -4   1   9      175.99      183.65      6.22 o
  -3   1   9      416.00      376.88      6.94 o
  -2   1   9      461.99      397.64      6.09 o
  -1   1   9      229.35      259.35      4.28 o
   0   1   9        9.09        6.33      0.84 o
   1   1   9        0.06        0.79      0.56 o
   2   1   9       48.53       50.50      1.71 o
   3   1   9       53.29       48.89      2.31 o
   4   1   9        1.83        0.00      1.63 o
   5   1   9        3.78        0.00      2.68 o
   6   1   9        7.58        7.67      3.07 o
   7   1   9        3.39       -1.92      3.07 o
  -7   2   9        0.75        2.68      2.68 o
  -6   2   9       13.07       11.77      2.02 o
  -5   2   9       35.05       35.20      2.84 o
  -4   2   9      427.71      413.83     11.38 o
  -3   2   9      130.89      174.94      3.30 o
  -2   2   9      681.03      712.32     10.15 o
  -1   2   9       13.51        4.60      2.30 o
   0   2   9       19.45       37.78      1.43 o
   1   2   9      328.20      323.21      5.13 o
   2   2   9        0.60        1.28      0.74 o
   3   2   9       11.25       15.18      1.29 o
   4   2   9        0.10        0.58      1.63 o
   5   2   9        0.04       -1.15      2.68 o
   6   2   9       10.24        5.37      3.07 o
   7   2   9        0.02       -1.15      2.68 o
  -7   3   9        0.58       -1.92      2.68 o
  -6   3   9        0.11       -0.77      2.68 o
  -5   3   9       56.56       43.82      5.94 o
  -4   3   9      172.30      166.17      5.82 o
  -3   3   9      715.54      739.75     11.09 o
  -2   3   9      376.49      354.37      5.16 o
  -1   3   9       13.54       17.97      1.13 o
   0   3   9        0.85        3.12      0.70 o
   1   3   9      492.71      454.30      6.85 o
   2   3   9       17.76       28.36      1.60 o
   3   3   9       19.19       23.05      1.51 o
   4   3   9       15.32       17.41      2.29 o
   5   3   9        0.11       -1.90      1.90 o
   6   3   9        0.12        1.15      2.68 o
   7   3   9        3.11        3.07      2.68 o
  -6   4   9        0.47       -2.30      2.68 o
  -5   4   9        8.03        9.44      2.02 o
  -4   4   9        1.19       -1.63      1.63 o
  -3   4   9        4.12       -0.70      0.70 o
  -2   4   9        4.58        0.33      1.09 o
  -1   4   9      195.68      206.48      4.29 o
   0   4   9        1.35        7.10      0.85 o
   1   4   9       97.10       86.02      3.13 o
   2   4   9      123.32      131.03      3.43 o
   3   4   9       20.28       25.56      1.60 o
   4   4   9       34.68       31.51      2.88 o
   5   4   9       71.68       68.31      3.92 o
   6   4   9        0.06       -1.15      2.68 o
   7   4   9       42.28       49.46      4.98 o
  -6   5   9        0.91        3.45      2.68 o
  -5   5   9       20.86       22.27      2.44 o
  -4   5   9      123.66      115.72      5.01 o
  -3   5   9       71.70       56.95      2.93 o
  -2   5   9        0.20        1.08      1.68 o
  -1   5   9       28.71       17.27      1.33 o
   0   5   9       88.03      110.16      2.96 o
   1   5   9      337.89      334.37     12.20 o
   2   5   9       35.96       39.20      2.26 o
   3   5   9      115.00       83.40      3.05 o
   4   5   9        0.02        0.38      2.68 o
   5   5   9        0.73       -3.07      3.07 o
   7   5   9       57.43       80.90      6.52 o
   8   5   9        0.15        2.30      3.07 o
  -6   6   9        0.14        3.45      3.07 o
  -5   6   9        1.24        0.96      1.90 o
  -4   6   9        0.00       -1.63      1.63 o
  -3   6   9      240.87      231.54      5.39 o
  -2   6   9       14.05       12.55      1.11 o
  -1   6   9        0.80       -1.64      1.64 o
   0   6   9        4.05        3.18      1.36 o
   1   6   9        0.87       -1.31      1.31 o
   2   6   9       45.71       48.44      2.14 o
   3   6   9        4.31        0.62      1.13 o
   4   6   9        0.02       -1.75      1.75 o
   5   6   9        0.26        0.19      1.90 o
   7   6   9        2.28        0.00      3.07 o
   8   6   9        0.50       -1.53      3.07 o
  -5   7   9       20.32       19.46      2.44 o
  -4   7   9       33.49       26.46      4.22 o
  -3   7   9       63.45       68.20      2.74 o
  -2   7   9        6.83        0.62      1.12 o
  -1   7   9       31.26       11.66      1.33 o
   0   7   9        0.73       -2.39      2.39 o
   1   7   9       96.03       70.97      3.27 o
   2   7   9        6.57        2.21      1.16 o
   3   7   9       46.60       42.93      2.10 o
   4   7   9       29.64       23.21      2.71 o
   5   7   9        0.55        0.03      2.49 o
   6   7   9        2.77        2.30      3.07 o
   7   7   9        0.91       -3.07      3.07 o
  -5   8   9        1.89        0.77      2.17 o
  -4   8   9        2.08       -1.53      2.68 o
  -3   8   9       16.79       15.72      3.83 o
  -2   8   9       77.52       58.28      5.75 o
  -1   8   9      105.89       87.18      3.96 o
   0   8   9       23.51       37.39      2.31 o
   1   8   9       67.64       43.86      2.06 o
   2   8   9        0.10       -1.66      1.66 o
   3   8   9       15.17        9.96      1.84 o
   4   8   9        3.28       -1.18      2.02 o
   5   8   9        0.01       -2.17      2.17 o
   6   8   9        4.60        1.53      3.07 o
   7   8   9        0.21       -3.07      3.07 o
  -4   9   9       17.14       29.91      4.60 o
  -3   9   9        0.61        0.77      3.07 o
  -2   9   9       58.50       65.57      6.52 o
  -1   9   9        1.58        4.35      1.68 o
   0   9   9      154.02      138.20      4.86 o
   1   9   9       40.52       36.85      2.27 o
   2   9   9      125.52      135.41      3.94 o
   3   9   9        0.26        0.38      2.30 o
   4   9   9        5.43       11.01      5.75 o
   5   9   9       24.74       27.22      4.60 o
   6   9   9        0.50        3.45      3.45 o
   7   9   9        5.08       -1.53      3.45 o
  -4  10   9        6.40        4.22      3.45 o
  -3  10   9        0.44        2.30      3.07 o
  -2  10   9       11.39       20.71      4.22 o
  -1  10   9        1.59       -0.77      3.07 o
   0  10   9        2.12        4.45      1.91 o
   1  10   9       60.93       49.19      2.82 o
   2  10   9       12.82        1.12      1.80 o
   3  10   9       20.26       17.51      4.22 o
   4  10   9        9.67        7.29      2.71 o
   5  10   9       10.49        8.82      3.83 o
   6  10   9        0.51       -0.38      3.45 o
   7  10   9        6.27        5.75      3.83 o
  -3  11   9       11.35       11.50      3.83 o
  -2  11   9       30.36       39.88      4.98 o
  -1  11   9        8.46       10.35      3.45 o
   0  11   9       10.20       13.04      3.45 o
   1  11   9       48.45       39.87      2.59 o
   2  11   9        4.89        6.44      2.69 o
   3  11   9        0.36       -1.73      2.17 o
   4  11   9        5.61        3.75      2.57 o
   5  11   9        3.17       -1.92      3.45 o
   6  11   9        9.90       14.95      4.22 o
  -2  12   9        2.08        2.30      3.83 o
  -1  12   9        1.53        1.53      3.45 o
   0  12   9        0.58        0.77      3.45 o
   1  12   9       33.04       64.42      6.52 o
   2  12   9       17.40       15.84      2.84 o
   3  12   9        0.83       -0.95      3.07 o
   4  12   9        3.91        3.07      3.83 o
   5  12   9        1.21       -0.38      3.45 o
   6  12   9        0.76        1.53      3.83 o
  -1  13   9        2.65       -3.45      3.45 o
   0  13   9        0.11       -3.45      3.45 o
   1  13   9        0.10       -3.07      3.45 o
   2  13   9        0.05       -1.92      3.45 o
   3  13   9        4.21        8.05      4.22 o
   4  13   9       65.47       85.89      8.05 o
   5  13   9       15.42       21.86      4.98 o
   3  14   9        0.07       -3.45      3.45 o
   4  14   9        0.94        4.22      4.22 o
  -4  -9  10        4.92        8.44      4.60 o
  -3  -9  10        0.17       -2.57      2.57 o
  -2  -9  10        7.65       12.47      3.83 o
  -1  -9  10       14.68       13.04      4.22 o
   0  -9  10        3.98        3.40      2.84 o
   1  -9  10       35.47       39.11      6.13 o
  -5  -8  10        0.29       -1.53      2.40 o
  -4  -8  10        0.09       -1.20      2.29 o
  -3  -8  10        2.56       -0.48      2.57 o
  -2  -8  10        2.21        5.04      2.67 o
  -1  -8  10        4.96        3.28      2.67 o
   0  -8  10        5.63       12.30      2.95 o
   1  -8  10        0.30       -2.29      2.29 o
   2  -8  10        2.49        3.37      2.57 o
  -5  -7  10        0.01       -0.83      2.29 o
  -4  -7  10        0.12       -0.90      2.29 o
  -3  -7  10       12.12        7.09      3.64 o
  -2  -7  10        5.77        6.13      2.71 o
  -1  -7  10       23.58       29.95      2.72 o
   0  -7  10        1.36        3.26      2.44 o
   1  -7  10        6.04        5.75      2.57 o
   2  -7  10        0.74        0.05      2.29 o
   3  -7  10        8.25        7.29      3.45 o
  -6  -6  10        0.12       -1.31      2.29 o
  -5  -6  10        1.16       -1.15      2.17 o
  -4  -6  10        6.96        4.22      2.29 o
  -3  -6  10       10.33        6.34      2.57 o
  -2  -6  10        0.67       -0.83      1.52 o
  -1  -6  10        0.09        0.05      1.35 o
   0  -6  10        3.42        5.04      1.97 o
   1  -6  10       15.90       17.22      2.84 o
   2  -6  10       41.01       40.55      3.65 o
   3  -6  10        0.64        0.38      3.07 o
   4  -6  10        0.61       -0.77      2.68 o
  -6  -5  10        0.84        1.71      2.29 o
  -5  -5  10       11.80        5.59      2.29 o
  -4  -5  10        0.51       -2.02      2.02 o
  -3  -5  10       48.06       40.29      3.38 o
  -2  -5  10       21.04       18.17      1.95 o
  -1  -5  10      115.47      122.62      3.74 o
   0  -5  10        1.33        3.07      1.69 o
   1  -5  10        0.00       -0.55      1.84 o
   2  -5  10        6.94        9.33      2.29 o
   3  -5  10        3.50        1.32      3.26 o
   4  -5  10        2.84        4.98      3.07 o
  -6  -4  10       24.97       17.49      3.64 o
  -5  -4  10       61.32       70.57      4.31 o
  -4  -4  10       62.89       59.22      4.04 o
  -3  -4  10       11.50       13.65      2.57 o
  -2  -4  10      155.09      109.72      5.31 o
  -1  -4  10       55.47       41.64      2.22 o
   0  -4  10       47.37       53.30      2.49 o
   1  -4  10        5.25        8.82      3.45 o
   2  -4  10        0.40        0.97      2.02 o
   3  -4  10       14.55       19.42      2.88 o
   4  -4  10        0.82        2.68      2.68 o
   5  -4  10        0.83        0.00      2.68 o
  -6  -3  10        6.14        6.88      2.29 o
  -5  -3  10       16.57       18.67      2.57 o
  -4  -3  10       12.30        0.92      2.02 o
  -3  -3  10       10.48        4.73      1.22 o
  -2  -3  10      206.81      182.20      3.84 o
  -1  -3  10       53.55       57.23      2.57 o
   0  -3  10      103.67       93.32      3.58 o
   1  -3  10        9.95       11.26      1.91 o
   2  -3  10       11.41       10.35      2.29 o
   3  -3  10        0.65        0.72      2.11 o
   4  -3  10       11.11       10.05      2.44 o
   5  -3  10        5.30        3.83      3.07 o
  -7  -2  10        1.69       -2.68      3.45 o
  -6  -2  10       13.61       13.95      2.01 o
  -5  -2  10        4.17       -1.75      1.75 o
  -4  -2  10       76.53       63.13      3.87 o
  -3  -2  10      124.11      122.36      3.25 o
  -2  -2  10       67.99       50.93      1.97 o
  -1  -2  10       19.38       28.65      2.65 o
   0  -2  10       26.45       28.20      1.63 o
   1  -2  10       20.06       22.34      1.56 o
   2  -2  10       89.03       70.99      3.69 o
   3  -2  10       15.73       10.97      1.38 o
   4  -2  10       30.98       29.31      2.50 o
   5  -2  10       27.67       28.80      2.98 o
   6  -2  10       11.37       17.51      3.07 o
  -7  -1  10        7.48        9.97      3.45 o
  -6  -1  10        3.07        1.21      1.84 o
  -5  -1  10       13.67        6.95      1.81 o
  -4  -1  10      159.81      161.31      8.25 o
  -3  -1  10       79.05       73.37      2.46 o
  -2  -1  10        9.30        4.58      0.99 o
  -1  -1  10        4.43        3.17      0.93 o
   0  -1  10        3.86       13.63      1.07 o
   1  -1  10       62.28       60.19      1.80 o
   2  -1  10       43.20       39.16      1.63 o
   3  -1  10        1.00       -1.27      1.27 o
   4  -1  10        3.44       -1.48      1.69 o
   5  -1  10       37.53       42.50      3.38 o
   6  -1  10       13.79       13.74      2.71 o
  -7   0  10        5.21        4.98      3.07 o
  -6   0  10        0.58        0.55      1.84 o
  -5   0  10        7.01        9.81      2.12 o
  -4   0  10      143.20      139.33      5.51 o
  -3   0  10      138.96      152.14      3.31 o
  -2   0  10      111.59      110.26      2.53 o
  -1   0  10       73.65       80.94      3.15 o
   0   0  10        0.40        0.92      1.07 o
   1   0  10        5.25        0.36      0.58 o
   2   0  10        0.07       -0.61      0.79 o
   3   0  10        1.13       -1.63      1.63 o
   4   0  10        7.14       -1.58      2.02 o
   5   0  10        3.77        2.68      3.07 o
   6   0  10       61.19       67.48      6.13 o
  -6   1  10        1.73        2.68      2.68 o
  -5   1  10        9.98       10.81      4.03 o
  -4   1  10        9.98        3.02      2.02 o
  -3   1  10       63.52       70.11      2.38 o
  -2   1  10      780.95      730.88     11.40 o
  -1   1  10      197.89      161.45      3.15 o
   0   1  10      118.41      145.95      3.19 o
   1   1  10        2.09        5.25      0.93 o
   2   1  10        2.14        1.55      1.00 o
   3   1  10        2.22        0.77      1.63 o
   4   1  10        2.31        1.34      1.90 o
   5   1  10        0.57       -0.77      2.68 o
   6   1  10        2.14       -2.68      2.68 o
   7   1  10        0.27       -0.77      3.45 o
  -6   2  10        6.78        5.42      1.84 o
  -5   2  10       45.73       39.19      3.26 o
  -4   2  10       15.93       17.17      2.44 o
  -3   2  10      524.57      562.65     11.01 o
  -2   2  10       99.33      109.79      2.84 o
  -1   2  10      468.84      454.72      7.83 o
   0   2  10      379.37      417.49      6.46 o
   1   2  10       20.34       39.12      3.44 o
   2   2  10        7.37        7.23      0.95 o
   3   2  10        2.46        0.96      1.63 o
   4   2  10        0.98       -1.63      1.63 o
   5   2  10        0.00       -2.68      2.68 o
   6   2  10        2.92        0.00      3.07 o
   7   2  10        2.26       -3.07      3.07 o
  -6   3  10        0.56       -2.68      2.68 o
  -5   3  10        0.55       -1.63      1.63 o
  -4   3  10       24.94       25.27      2.57 o
  -3   3  10       67.00       45.68      1.63 o
  -2   3  10      558.61      555.32      8.96 o
  -1   3  10     1066.18     1150.58     16.06 o
   0   3  10      411.00      550.68      8.22 o
   1   3  10      293.27      309.88     12.76 o
   2   3  10       25.49       30.33      1.80 o
   3   3  10       14.61       11.33      1.58 o
   4   3  10       13.39       14.61      2.44 o
   5   3  10        1.09       -2.68      2.68 o
   6   3  10        0.03       -1.15      2.68 o
   7   3  10        0.06       -2.68      2.68 o
  -6   4  10        3.04       -2.30      2.68 o
  -5   4  10        7.48        3.43      2.02 o
  -4   4  10        1.20        1.34      1.90 o
  -3   4  10      142.37      103.93      2.94 o
  -2   4  10      348.75      353.74      6.17 o
  -1   4  10      132.94      192.81      5.58 o
   0   4  10     1023.14     1193.75     16.62 o
   1   4  10       50.62       87.04      4.98 o
   2   4  10       66.75       87.97      2.88 o
   3   4  10       74.60       80.20      3.05 o
   4   4  10        4.32        2.86      2.02 o
   5   4  10        5.66        0.19      2.17 o
   6   4  10        0.54        2.30      2.68 o
   7   4  10        0.58       -0.38      2.68 o
  -6   5  10        1.01        2.30      3.07 o
  -5   5  10       11.93       10.96      2.44 o
  -4   5  10        2.84       -1.34      2.17 o
  -3   5  10       56.43       55.66      2.05 o
  -2   5  10        0.23       -0.66      0.86 o
  -1   5  10      500.01      429.91      7.26 o
   0   5  10        8.60       12.47      1.86 o
   1   5  10      178.60      229.17      5.27 o
   2   5  10        1.52       -1.39      1.39 o
   3   5  10       55.08       58.49      3.80 o
   4   5  10       57.66       56.41      3.80 o
   5   5  10        3.59        0.59      2.02 o
   6   5  10        0.00       -2.68      2.68 o
   7   5  10        6.81        6.90      3.07 o
  -5   6  10        9.91        5.37      2.17 o
  -4   6  10        1.65        3.07      2.17 o
  -3   6  10       27.55       30.00      1.85 o
  -2   6  10      134.90      144.46      4.10 o
  -1   6  10       28.39       16.23      1.85 o
   0   6  10       68.99      101.65      4.44 o
   1   6  10        1.71        3.83      2.30 o
   2   6  10       58.45       50.20      2.70 o
   3   6  10       34.73       27.99      3.83 o
   4   6  10        2.24        0.38      3.07 o
   5   6  10        3.33        1.15      2.17 o
   6   6  10        0.42        3.45      3.07 o
   7   6  10        3.15        4.22      3.45 o
  -5   7  10        8.60        8.44      2.44 o
  -4   7  10        7.18        5.39      2.88 o
  -3   7  10        4.02       -1.92      3.07 o
  -2   7  10       55.01       40.26      4.60 o
  -1   7  10      336.12      315.87      9.11 o
   0   7  10       85.96      125.94      4.17 o
   1   7  10        3.99       -1.92      1.92 o
   2   7  10       65.90       59.95      2.87 o
   3   7  10        3.16        0.31      2.02 o
   4   7  10        0.20        1.81      2.02 o
   5   7  10        4.97       -0.77      2.68 o
   6   7  10        2.09        3.45      3.45 o
   7   7  10        1.51        0.00      3.07 o
  -4   8  10       28.08       30.29      4.60 o
  -3   8  10        2.89        1.53      3.07 o
  -2   8  10       20.54       19.17      3.83 o
  -1   8  10      143.89      118.05      4.60 o
   0   8  10        0.01       -0.57      1.39 o
   1   8  10       52.05       71.32      4.60 o
   2   8  10       12.28        5.66      2.51 o
   3   8  10       15.73       12.08      2.49 o
   4   8  10       13.79        7.48      2.44 o
   5   8  10        7.77        1.92      3.45 o
   6   8  10        0.04       -3.07      3.07 o
   7   8  10        0.04       -0.38      3.45 o
  -4   9  10       12.88       14.57      4.22 o
  -3   9  10        2.06        4.98      3.45 o
  -2   9  10        0.06       -3.07      3.07 o
  -1   9  10       52.62       61.35      6.13 o
   0   9  10        1.26       -1.17      1.44 o
   1   9  10        9.48       12.28      1.74 o
   2   9  10        0.18       -1.69      1.69 o
   3   9  10        1.68       -2.30      2.30 o
   4   9  10        0.31       -0.96      2.88 o
   5   9  10        0.04       -3.07      3.07 o
   6   9  10       10.42        9.20      3.83 o
   7   9  10        0.07        0.00      3.45 o
  -3  10  10       21.64       25.69      4.60 o
  -2  10  10        0.30       -3.07      3.07 o
  -1  10  10        4.12        4.60      3.45 o
   0  10  10       11.75       21.58      2.55 o
   1  10  10       70.13       82.17      3.09 o
   2  10  10       55.84       36.47      2.80 o
   3  10  10       31.07       36.45      3.83 o
   4  10  10        8.79        7.45      2.84 o
   5  10  10        2.07       -3.45      3.45 o
   6  10  10        0.19       -3.45      3.45 o
  -2  11  10        5.17        8.05      3.83 o
  -1  11  10        0.21        3.45      3.07 o
   0  11  10        2.31        3.07      3.45 o
   1  11  10       15.16       17.70      2.98 o
   2  11  10       50.00       68.59      4.59 o
   3  11  10        9.25        8.24      2.71 o
   4  11  10       36.29       33.74      5.37 o
   5  11  10        4.15        4.22      3.83 o
   6  11  10        1.43       -1.92      3.83 o
  -1  12  10        2.13        1.53      3.45 o
   0  12  10        0.13       -0.38      3.45 o
   1  12  10        9.97       11.12      4.22 o
   2  12  10        7.76       23.77      4.60 o
   3  12  10       41.24       45.58      3.92 o
   4  12  10        6.28        7.29      4.22 o
   5  12  10        0.03        2.30      4.22 o
   0  13  10       17.96       17.25      4.60 o
   1  13  10        0.01       -1.53      3.45 o
   3  13  10       18.87       18.40      4.60 o
   4  13  10       19.86       32.59      5.37 o
  -3  -8  11       34.15       44.97      4.79 o
  -2  -8  11        4.94        9.00      3.11 o
  -1  -8  11        0.08       -1.53      3.83 o
   0  -8  11        0.49        0.67      2.57 o
   1  -8  11       10.54       13.78      3.11 o
  -4  -7  11        3.78        2.11      2.71 o
  -3  -7  11       10.24        6.96      2.84 o
  -2  -7  11        6.69       10.49      2.95 o
  -1  -7  11        1.13        6.01      2.84 o
   0  -7  11       11.62       14.07      2.95 o
   1  -7  11       10.23       13.25      2.84 o
   2  -7  11        8.99        8.89      2.84 o
  -5  -6  11        0.51       -1.40      2.29 o
  -4  -6  11        3.51        2.46      2.57 o
  -3  -6  11        6.39        2.62      2.57 o
  -2  -6  11        5.94        3.11      2.57 o
  -1  -6  11        0.00       -1.84      1.84 o
   0  -6  11        2.56        0.29      2.29 o
   1  -6  11        0.02       -1.06      2.29 o
   2  -6  11        1.71       -0.43      2.12 o
   3  -6  11        0.05        0.38      3.45 o
  -5  -5  11        0.18       -1.08      2.29 o
  -4  -5  11        0.90       -1.83      2.29 o
  -3  -5  11        7.44        8.05      2.57 o
  -2  -5  11       42.68       38.09      6.52 o
  -1  -5  11        0.73        2.13      1.44 o
   0  -5  11       18.13       17.70      2.41 o
   1  -5  11       10.96       12.48      2.57 o
   2  -5  11        1.72        0.52      2.30 o
   3  -5  11        0.80        1.76      2.57 o
   4  -5  11        1.59        2.68      3.45 o
  -6  -4  11        0.32       -1.97      2.11 o
  -5  -4  11       13.02       10.96      2.57 o
  -4  -4  11        1.64       -2.12      2.12 o
  -3  -4  11        0.26       -2.02      2.02 o
  -2  -4  11        4.00        4.06      1.62 o
  -1  -4  11       17.26       12.19      1.63 o
   0  -4  11       15.57       14.39      2.13 o
   1  -4  11       24.92       22.15      3.26 o
   2  -4  11        0.06       -0.54      2.02 o
   3  -4  11        6.40        6.52      2.68 o
   4  -4  11       30.61       42.56      4.98 o
  -6  -3  11        4.64        3.70      2.29 o
  -5  -3  11        4.10        1.35      2.29 o
  -4  -3  11       17.21        5.05      2.29 o
  -3  -3  11      105.83      104.87      5.13 o
  -2  -3  11        3.69        1.24      1.39 o
  -1  -3  11       60.79       69.30      2.84 o
   0  -3  11       33.40       34.53      2.14 o
   1  -3  11       76.19       69.02      3.61 o
   2  -3  11        7.99       12.93      2.57 o
   3  -3  11       14.98       18.35      2.84 o
   4  -3  11        4.07        6.13      3.07 o
   5  -3  11        1.17        3.07      3.07 o
  -6  -2  11        0.79       -1.68      1.81 o
  -5  -2  11        5.61        2.27      1.79 o
  -4  -2  11       20.49       25.82      2.84 o
  -3  -2  11       12.48        6.25      2.29 o
  -2  -2  11      146.92      100.64      3.75 o
  -1  -2  11        0.02        4.45      1.39 o
   0  -2  11      165.00      166.21      4.32 o
   1  -2  11       52.79       70.87      3.54 o
   2  -2  11       82.15       67.49      4.07 o
   3  -2  11        1.76        0.96      2.17 o
   4  -2  11        0.00        0.00      3.07 o
   5  -2  11       19.32       27.61      4.22 o
  -6  -1  11        3.42        3.47      2.12 o
  -5  -1  11        2.36        5.63      2.12 o
  -4  -1  11        1.21        0.92      1.74 o
  -3  -1  11       30.10       20.35      1.74 o
  -2  -1  11       24.22       18.11      1.53 o
  -1  -1  11       63.74       67.18      2.68 o
   0  -1  11      195.41      200.12      4.34 o
   1  -1  11        1.46        5.35      1.24 o
   2  -1  11       48.41       40.08      3.64 o
   3  -1  11        3.06        1.30      2.02 o
   4  -1  11       14.68       15.41      2.13 o
   5  -1  11        3.94        2.30      3.07 o
   6  -1  11       21.80       21.09      4.22 o
  -6   0  11        0.46       -0.77      1.84 o
  -5   0  11       12.71       15.69      2.57 o
  -4   0  11        2.21        1.53      2.88 o
  -3   0  11       16.93       12.49      1.50 o
  -2   0  11      287.29      292.33      5.45 o
  -1   0  11       71.37       49.19      1.83 o
   0   0  11       10.05       17.96      1.54 o
   1   0  11        0.01        0.10      1.21 o
   2   0  11        9.99        4.37      1.69 o
   3   0  11        4.10        0.38      1.55 o
   4   0  11       15.41       12.52      2.57 o
   5   0  11        3.05       -1.34      2.17 o
   6   0  11        0.19        0.19      2.17 o
  -6   1  11        0.03        0.22      2.88 o
  -5   1  11        5.12       -0.36      2.12 o
  -4   1  11        3.17        5.18      2.17 o
  -3   1  11       47.11       65.33      3.04 o
  -2   1  11       11.42        4.20      1.14 o
  -1   1  11      171.56      209.29      4.21 o
   0   1  11        1.73        2.57      0.96 o
   1   1  11        3.86        3.73      1.23 o
   2   1  11        0.22       -0.59      1.39 o
   3   1  11        0.69        1.34      1.90 o
   4   1  11        5.10        2.40      2.02 o
   5   1  11        0.24       -2.68      2.68 o
   6   1  11        6.86        1.53      3.07 o
  -6   2  11        0.84        0.26      2.02 o
  -5   2  11       18.07       20.83      4.98 o
  -4   2  11        2.96        3.86      2.49 o
  -3   2  11       30.87       29.29      2.08 o
  -2   2  11       96.26       84.83      2.70 o
  -1   2  11      121.50      140.61      3.71 o
   0   2  11      465.20      600.28      9.69 o
   1   2  11      180.57      197.66      6.88 o
   2   2  11        2.37        3.37      1.61 o
   3   2  11        7.41        8.46      2.17 o
   4   2  11        0.02       -1.75      1.75 o
   5   2  11        3.14       -0.38      2.68 o
   6   2  11        0.24       -3.07      3.07 o
  -6   3  11        0.28       -1.92      3.07 o
  -5   3  11       13.42       19.68      2.71 o
  -4   3  11        4.89        7.92      4.03 o
  -3   3  11       40.60       39.55      1.93 o
  -2   3  11       21.05       27.69      1.75 o
   0   3  11      516.11      626.21     10.10 o
   1   3  11      115.41      134.03      4.51 o
   2   3  11      150.06      150.62      4.05 o
   3   3  11        0.61       -1.75      1.75 o
   4   3  11        2.39       -1.73      1.90 o
   5   3  11        0.08       -2.30      2.30 o
   6   3  11        2.45        0.77      3.07 o
   7   3  11        0.56       -0.77      3.07 o
  -5   4  11       12.36       10.49      2.57 o
  -4   4  11       28.54       26.98      2.98 o
  -3   4  11        4.09        2.19      1.05 o
  -2   4  11        0.03       -0.28      1.05 o
  -1   4  11      473.97      471.65      7.31 o
   0   4  11      276.43      342.13      5.71 o
   1   4  11      585.17      590.68     10.99 o
   2   4  11      351.39      367.35      7.45 o
   3   4  11      166.98      167.77      6.51 o
   4   4  11       17.09       16.51      2.57 o
   5   4  11        1.06       -2.68      2.68 o
   6   4  11        0.00       -2.68      2.68 o
   7   4  11        0.01       -2.68      2.68 o
  -5   5  11        1.03       -2.17      2.17 o
  -4   5  11        5.68        5.50      2.29 o
  -3   5  11        9.93        4.88      1.27 o
  -2   5  11        7.28        6.96      1.67 o
  -1   5  11       41.13       21.86      4.22 o
   0   5  11      277.26      391.51      7.10 o
   1   5  11      256.31      269.06     26.73 o
   2   5  11      263.54      213.91      5.14 o
   3   5  11       40.09       48.68      4.22 o
   4   5  11       15.42       18.05      2.71 o
   5   5  11        2.23        1.92      3.07 o
   6   5  11        0.04        0.38      3.07 o
   7   5  11        3.75        1.53      3.07 o
  -5   6  11        5.19        0.99      2.29 o
  -4   6  11        1.28        2.30      2.44 o
  -3   6  11       24.63       25.70      1.85 o
  -2   6  11        4.20        7.16      2.88 o
  -1   6  11       42.33       45.32      3.04 o
   0   6  11       27.69       18.33      1.95 o
   1   6  11      331.96      298.79      7.38 o
   2   6  11      247.71      283.78      9.22 o
   3   6  11        0.10        3.07      3.07 o
   4   6  11       10.64        9.01      2.44 o
   5   6  11       16.25       14.19      3.45 o
   6   6  11        2.01        2.68      3.45 o
   7   6  11        3.10        4.22      3.45 o
  -4   7  11        8.77        9.70      2.57 o
  -3   7  11       12.76        9.01      2.44 o
  -2   7  11        4.07       -2.68      3.07 o
  -1   7  11        0.87        1.15      3.07 o
   0   7  11       34.45       56.49      2.92 o
   1   7  11       41.49       62.17      3.10 o
   2   7  11       52.77       56.90      4.41 o
   3   7  11       54.28       56.36      5.75 o
   4   7  11        0.16        2.30      3.07 o
   5   7  11       11.58       11.01      2.71 o
   6   7  11        5.48        5.37      3.83 o
   7   7  11        0.05        0.77      3.45 o
  -4   8  11        1.16       -0.38      2.17 o
  -3   8  11        9.20        6.90      3.83 o
  -2   8  11        0.18        2.30      3.45 o
  -1   8  11       15.84       14.57      3.83 o
   0   8  11      113.15       96.78      3.72 o
   1   8  11      131.49      142.80      4.63 o
   2   8  11       11.41        8.64      2.57 o
   3   8  11        8.60        2.30      3.83 o
   4   8  11       74.72       86.27      5.15 o
   5   8  11       13.40       16.87      4.22 o
   6   8  11        0.25       -0.38      3.45 o
  -3   9  11        0.09       -1.15      3.45 o
  -2   9  11       29.60       34.51      4.98 o
  -1   9  11        5.25       14.95      3.83 o
   0   9  11       17.49       32.57      2.76 o
   1   9  11      133.85      117.31      5.55 o
   2   9  11       10.04        8.82      2.71 o
   3   9  11       32.13       38.75      3.52 o
   4   9  11        0.30       -4.87      5.18 o
   5   9  11        0.03       -3.45      3.45 o
   6   9  11        5.88        5.37      3.83 o
  -3  10  11        0.62       -3.45      3.45 o
  -2  10  11       13.46       10.74      4.22 o
  -1  10  11       13.80       23.39      4.98 o
   0  10  11        0.04        1.15      3.83 o
   1  10  11      139.81      163.93     18.60 o
   2  10  11        0.07       -1.85      2.12 o
   3  10  11       18.52       10.52      2.84 o
   4  10  11        0.15       -2.30      3.83 o
   5  10  11        0.90       -2.30      3.83 o
   6  10  11        0.25       -3.45      3.45 o
  -2  11  11       28.76       45.25      5.75 o
  -1  11  11        0.45       -2.30      3.45 o
   0  11  11        1.65       -2.68      3.45 o
   1  11  11        0.14        0.00      3.83 o
   2  11  11        0.03        3.45      3.83 o
   3  11  11       31.66       29.93      3.49 o
   4  11  11       16.49       11.50      4.60 o
   5  11  11        6.95        3.83      4.22 o
  -1  12  11        4.53        9.97      3.83 o
   0  12  11        8.09       13.04      4.22 o
   1  12  11        7.38        5.75      3.45 o
   2  12  11        0.02       -0.38      3.45 o
   3  12  11        0.73        1.92      3.83 o
   4  12  11       14.52        9.20      4.60 o
   5  12  11        6.76        4.98      4.22 o
   3  13  11        2.58        6.90      4.22 o
  -3  -7  12       19.13       25.69      5.37 o
  -2  -7  12        0.82        2.49      2.98 o
  -1  -7  12       41.45       55.60      6.52 o
   0  -7  12        0.23       -0.54      2.67 o
   1  -7  12        6.44        6.77      3.11 o
  -4  -6  12        4.89        1.15      2.71 o
  -3  -6  12        0.99       -0.87      2.57 o
  -2  -6  12        4.44        7.29      2.84 o
  -1  -6  12       21.72       24.73      3.52 o
   0  -6  12       17.41       26.88      4.03 o
   1  -6  12        0.18        4.06      2.67 o
   2  -6  12        5.30        6.07      2.95 o
  -5  -5  12        0.88       -0.72      2.40 o
  -4  -5  12        1.32       -0.72      2.29 o
  -3  -5  12        0.01       -0.64      2.40 o
  -2  -5  12        0.01       -0.43      2.29 o
  -1  -5  12        0.39       -2.75      4.41 o
   0  -5  12        0.01       -0.45      2.29 o
   1  -5  12        0.03        1.42      2.29 o
   2  -5  12       11.58       17.90      3.22 o
   3  -5  12        1.70        5.37      3.45 o
  -5  -4  12        2.81        4.77      3.64 o
  -4  -4  12        1.36        0.59      2.29 o
  -3  -4  12        0.07       -1.89      2.12 o
  -2  -4  12        4.24        5.00      2.57 o
  -1  -4  12        0.28       -1.15      3.26 o
   0  -4  12        0.01       -1.77      1.77 o
   1  -4  12        0.16       -0.65      2.29 o
   2  -4  12       27.73       28.35      3.38 o
   3  -4  12        4.57        3.05      2.57 o
   4  -4  12        4.25        4.60      3.45 o
  -5  -3  12        0.02       -1.89      2.12 o
  -4  -3  12        0.24       -2.17      2.17 o
  -3  -3  12        3.79        2.10      2.29 o
  -2  -3  12        6.60        7.99      2.57 o
  -1  -3  12        5.79        4.85      1.44 o
   0  -3  12       19.14       22.50      2.35 o
   1  -3  12        3.53        4.60      2.68 o
   2  -3  12        2.95        2.88      2.44 o
   3  -3  12        1.89        0.92      2.29 o
   4  -3  12        1.02        3.07      3.45 o
  -5  -2  12        2.86        3.12      1.97 o
  -4  -2  12        3.39        4.42      1.97 o
  -3  -2  12       23.45       15.34      2.71 o
  -2  -2  12        1.51        0.00      2.68 o
  -1  -2  12       17.67       16.42      1.75 o
   0  -2  12        0.14       -0.58      1.67 o
   1  -2  12       10.55        3.64      2.12 o
   2  -2  12        4.48        5.14      2.29 o
   3  -2  12       34.34       35.07      3.38 o
   4  -2  12        0.28       -1.92      2.68 o
   5  -2  12        5.02        6.90      3.83 o
  -6  -1  12        0.11       -2.68      2.68 o
  -5  -1  12        0.44        2.80      2.49 o
  -4  -1  12       15.97       15.50      2.24 o
  -3  -1  12        0.00       -1.74      1.74 o
  -2  -1  12       13.49       11.32      1.72 o
  -1  -1  12      125.17       98.67      3.02 o
   0  -1  12       66.55       69.28      2.61 o
   1  -1  12        7.47        6.23      1.62 o
   2  -1  12       86.35       74.58      4.61 o
   3  -1  12        5.78        4.62      2.29 o
   4  -1  12       20.23       27.99      4.60 o
   5  -1  12        5.23        6.90      3.45 o
  -6   0  12        8.23        9.40      2.40 o
  -5   0  12        4.66        7.24      2.40 o
  -4   0  12        0.32        1.10      2.11 o
  -3   0  12       14.90       18.38      2.84 o
  -2   0  12       10.24        5.59      1.85 o
  -1   0  12       34.29       34.20      2.03 o
   0   0  12       66.67       77.95      3.00 o
   1   0  12        6.50       10.59      2.44 o
   2   0  12      123.88      101.79      5.15 o
   3   0  12       13.87       11.13      2.44 o
   4   0  12       64.09       75.14      4.61 o
   5   0  12        0.85        0.00      3.07 o
  -5   1  12        3.17        1.49      2.68 o
  -4   1  12        6.09        4.51      2.29 o
  -3   1  12        3.52        6.13      3.26 o
  -2   1  12        7.68        5.88      1.62 o
  -1   1  12        0.37        3.50      1.44 o
   0   1  12      190.59      241.17      5.48 o
   1   1  12       98.53       78.18      5.32 o
   2   1  12       62.51       51.51      3.65 o
   3   1  12        0.10       -0.38      1.90 o
   4   1  12        8.74        4.04      2.29 o
   5   1  12        0.19        0.38      3.07 o
   6   1  12        1.15       -1.92      3.07 o
  -5   2  12        0.71        1.04      2.29 o
  -4   2  12        0.18       -1.46      2.02 o
  -3   2  12       13.90       10.62      2.40 o
  -2   2  12       11.52        7.05      1.62 o
  -1   2  12      159.26      192.38      4.75 o
   0   2  12      185.71      185.00      4.64 o
   1   2  12       11.76       11.83      1.63 o
   2   2  12       18.34       15.61      2.57 o
   3   2  12        2.41        0.26      2.02 o
   4   2  12        0.90       -0.46      2.02 o
   5   2  12        1.38       -1.92      3.07 o
   6   2  12        4.13        2.30      3.45 o
  -5   3  12       18.67       27.91      3.11 o
  -4   3  12        2.49        9.01      2.44 o
  -3   3  12        1.33       -0.19      2.17 o
  -2   3  12        0.63       -0.46      2.02 o
  -1   3  12       12.33        6.71      2.17 o
   0   3  12       38.78       43.77      2.30 o
   1   3  12       51.59       46.83      4.60 o
   2   3  12       81.09       92.67      3.98 o
   3   3  12        1.62        4.80      3.07 o
   4   3  12        0.87        0.38      2.17 o
   5   3  12        0.03       -2.68      2.68 o
   6   3  12        1.17       -2.30      3.07 o
  -5   4  12        2.83       -0.77      2.29 o
  -4   4  12        0.06       -1.33      2.29 o
  -3   4  12        9.62       17.07      2.84 o
  -2   4  12        0.98        3.27      3.07 o
  -1   4  12       40.36       79.75      4.98 o
   0   4  12       25.41       40.13      2.30 o
   1   4  12      152.88      177.40      4.56 o
   2   4  12      396.29      389.20      9.52 o
   3   4  12        6.88        6.41      2.29 o
   4   4  12       59.00       69.28      4.34 o
   5   4  12        0.60        0.38      3.07 o
   6   4  12        0.86       -2.30      3.07 o
  -5   5  12       19.00       30.44      3.38 o
  -4   5  12        1.03       -2.17      2.17 o
  -3   5  12        0.03       -0.41      2.29 o
  -2   5  12       30.11       21.84      6.52 o
  -1   5  12        0.13        1.85      1.44 o
   0   5  12        2.44        6.86      1.51 o
   1   5  12      281.40      302.40      6.58 o
   2   5  12      140.49      121.85      4.65 o
   3   5  12      152.17      149.20      6.24 o
   4   5  12       67.28       66.63      4.47 o
   5   5  12       17.89       27.99      4.22 o
   6   5  12       10.65       10.74      3.83 o
  -4   6  12        0.03       -2.11      2.17 o
  -3   6  12       11.27        1.34      2.44 o
  -2   6  12       24.12       24.30      3.11 o
  -1   6  12        1.42        3.23      1.47 o
   0   6  12        3.99        1.88      1.35 o
   1   6  12       20.34       15.53      1.87 o
   2   6  12      209.05      234.41      6.79 o
   3   6  12      438.27      488.12     14.10 o
   4   6  12      115.83      107.12      5.42 o
   5   6  12       78.45       77.84      6.52 o
   6   6  12        5.89        6.90      3.83 o
  -4   7  12        4.16        3.09      2.57 o
  -3   7  12        9.08       16.06      2.98 o
  -2   7  12        1.83        3.26      2.44 o
  -1   7  12        8.06        6.90      3.83 o
   0   7  12        6.58        8.74      1.83 o
   1   7  12       16.98       20.90      2.98 o
   2   7  12       48.51       34.63      6.52 o
   3   7  12       10.57       17.64      4.60 o
   4   7  12      127.72      142.28      6.51 o
   5   7  12        6.49       11.12      4.22 o
   6   7  12       21.76       19.56      4.60 o
  -3   8  12        3.48       -0.19      2.44 o
  -2   8  12        4.20       -3.45      3.45 o
  -1   8  12       21.12       28.37      4.60 o
   0   8  12       20.48       16.32      2.48 o
   1   8  12        7.90        4.17      2.29 o
   2   8  12        2.38        3.83      3.45 o
   3   8  12       58.05       58.28      6.13 o
   4   8  12        0.35       -3.45      3.45 o
   5   8  12       22.91       28.37      4.98 o
   6   8  12        1.00        4.98      4.22 o
  -3   9  12       13.68       15.72      4.60 o
  -2   9  12        5.56        4.22      3.45 o
  -1   9  12        3.63        1.92      3.45 o
   0   9  12        0.22        7.67      3.45 o
   1   9  12        5.94        6.70      3.83 o
   2   9  12       38.46       29.91      4.98 o
   3   9  12        5.85        9.59      4.22 o
   4   9  12        5.45       -0.77      3.83 o
   5   9  12        0.64       -3.83      3.83 o
   6   9  12        9.70        6.52      4.60 o
  -2  10  12       14.47       20.71      4.98 o
  -1  10  12        0.12        4.98      3.83 o
   0  10  12        0.66        4.98      3.83 o
   1  10  12       11.65       14.57      4.22 o
   2  10  12       40.87       52.53      5.75 o
   3  10  12       64.40       52.15      6.13 o
   4  10  12       10.95        9.20      4.22 o
   5  10  12       18.94       22.62      5.37 o
  -1  11  12        0.64       -0.77      3.83 o
   0  11  12       29.15       37.19      5.75 o
   1  11  12       13.19       27.99      5.37 o
   2  11  12        0.23        0.77      3.83 o
   3  11  12       51.82       59.43      6.52 o
   4  11  12        2.94        4.60      4.22 o
   5  11  12       11.80       -0.77      4.22 o
   0  12  12       13.74       24.92      4.98 o
   3  12  12        7.77        1.92      4.22 o
   4  12  12        5.67        7.29      4.60 o
  -2  -6  13       22.58       30.29      5.75 o
  -1  -6  13        0.50        1.92      4.22 o
   0  -6  13        4.00        1.92      4.22 o
  -3  -5  13        1.74       -0.89      2.57 o
  -2  -5  13        0.43        0.65      2.57 o
  -1  -5  13       13.34       19.89      3.45 o
   0  -5  13        8.93       11.52      4.22 o
   1  -5  13       45.44       53.18      4.47 o
   2  -5  13        4.71        2.14      2.76 o
  -4  -4  13        1.52       -2.34      3.83 o
  -3  -4  13        0.18       -0.74      2.88 o
  -2  -4  13       13.19        9.35      2.84 o
  -1  -4  13       17.46       32.46      3.52 o
   0  -4  13        9.34       19.54      3.11 o
   1  -4  13        0.82       -1.66      2.40 o
   2  -4  13        1.49       -2.40      2.40 o
   3  -4  13        0.29       -3.07      3.07 o
  -4  -3  13       11.53        4.41      2.44 o
  -3  -3  13        4.32        5.18      2.44 o
  -2  -3  13        3.61        3.26      2.44 o
  -1  -3  13        6.25        9.20      2.71 o
   0  -3  13        0.33        1.30      1.84 o
   1  -3  13        0.20        4.56      3.83 o
   2  -3  13        0.26        1.11      2.88 o
   3  -3  13        5.84        4.93      2.67 o
  -5  -2  13        0.63       -1.85      1.85 o
  -4  -2  13        1.37        0.44      2.45 o
  -3  -2  13        0.51       -0.33      1.89 o
  -2  -2  13        0.67        2.98      1.97 o
  -1  -2  13        2.27        3.51      1.50 o
   0  -2  13        2.91        3.41      2.37 o
   1  -2  13       35.46       37.36      3.49 o
   2  -2  13        9.20       10.50      2.84 o
   3  -2  13        0.01        1.02      2.40 o
   4  -2  13        5.89        6.13      3.83 o
  -5  -1  13        1.91        6.68      2.48 o
  -4  -1  13        0.31       -2.12      2.12 o
  -3  -1  13       15.72       17.47      2.41 o
  -2  -1  13        0.07        2.53      1.91 o
  -1  -1  13       12.07       14.68      1.78 o
   0  -1  13        7.16        8.78      1.81 o
   1  -1  13        0.10       -1.81      2.02 o
   2  -1  13        1.92        0.14      2.29 o
   3  -1  13        0.02        0.88      2.29 o
   4  -1  13        0.16       -3.07      3.07 o
  -5   0  13        2.56        1.17      2.20 o
  -4   0  13        0.52        2.81      2.40 o
  -3   0  13        2.54        3.56      2.29 o
  -2   0  13       22.48       15.99      2.84 o
  -1   0  13        0.42        0.34      1.62 o
   0   0  13        6.18        4.44      1.84 o
   1   0  13       47.35       43.08      2.88 o
   2   0  13        0.27        0.05      2.11 o
   3   0  13       17.68       20.06      2.98 o
   4   0  13        6.81        6.52      3.45 o
   5   0  13        5.61        6.90      3.45 o
  -5   1  13        4.27        5.73      2.48 o
  -4   1  13        5.78        9.73      2.57 o
  -3   1  13       13.13       13.92      3.64 o
  -2   1  13       24.18       20.18      2.98 o
  -1   1  13        4.49        2.88      1.62 o
   0   1  13        0.67       -1.27      1.27 o
   1   1  13        0.24       -1.55      1.55 o
   2   1  13       86.63       76.25      4.61 o
   3   1  13        0.04        0.74      2.29 o
   4   1  13       38.60       26.93      3.25 o
   5   1  13        2.69        3.07      3.45 o
  -5   2  13       27.76       36.84      3.38 o
  -4   2  13       15.19       16.46      2.84 o
  -3   2  13        4.42        2.55      2.29 o
  -2   2  13       50.85       61.41      5.94 o
  -1   2  13        0.69        0.85      1.44 o
   0   2  13        0.74       -1.35      1.35 o
   1   2  13        1.39        0.38      1.77 o
   2   2  13        1.91       -1.17      2.12 o
   3   2  13       34.49       35.47      3.38 o
   4   2  13       49.75       51.96      3.92 o
   5   2  13        0.75       -3.07      3.07 o
  -5   3  13        1.51        3.37      2.40 o
  -4   3  13        0.04        2.84      3.83 o
  -3   3  13        0.16       -2.17      2.17 o
  -2   3  13        0.61        0.97      2.29 o
  -1   3  13        1.19        2.40      1.47 o
   0   3  13        1.12       -0.76      1.27 o
   1   3  13       22.83       25.20      2.50 o
   2   3  13       84.06       70.10      4.61 o
   3   3  13        2.18        0.00      2.17 o
   4   3  13        0.27       -1.73      2.17 o
   5   3  13        2.67        0.38      3.07 o
  -4   4  13       14.29       20.67      3.11 o
  -3   4  13        0.38       -0.54      2.29 o
  -2   4  13       14.05       19.10      4.03 o
  -1   4  13        0.21        2.05      1.62 o
   0   4  13        2.47       -0.48      1.30 o
   1   4  13       33.55       33.24      2.66 o
   2   4  13       30.91       35.41      3.38 o
   3   4  13        8.67        1.83      2.29 o
   4   4  13        0.18       -0.20      2.29 o
   5   4  13        0.10       -2.68      3.07 o
   6   4  13        0.01       -3.07      3.07 o
  -4   5  13        4.19        2.42      2.57 o
  -3   5  13       22.75       17.01      2.98 o
  -2   5  13        0.24       -1.73      2.17 o
  -1   5  13        3.82        9.20      2.71 o
   0   5  13        0.09        0.51      1.44 o
   1   5  13        9.49       10.97      2.13 o
   2   5  13       22.48       27.11      3.25 o
   3   5  13       39.79       39.25      3.65 o
   4   5  13       58.75       52.08      4.07 o
   5   5  13        0.46       -0.38      3.07 o
   6   5  13        3.51        2.30      3.45 o
  -4   6  13        4.39       13.46      2.98 o
  -3   6  13        9.04       19.08      4.79 o
  -2   6  13        0.00        1.34      2.44 o
  -1   6  13       20.66       15.85      2.95 o
   0   6  13        0.99       -1.34      1.44 o
   1   6  13        0.00        3.14      2.15 o
   2   6  13        4.56        4.13      2.40 o
   3   6  13        0.60        5.56      2.44 o
   4   6  13      142.54      156.34     15.34 o
   5   6  13       11.64       11.89      3.83 o
   6   6  13       26.90       23.77      4.60 o
  -3   7  13       11.77        9.67      3.26 o
  -2   7  13        1.26        1.90      2.57 o
  -1   7  13        2.82       -2.17      2.17 o
   0   7  13       53.75       97.90      3.95 o
   1   7  13        0.22        2.30      1.99 o
   2   7  13        5.96        8.24      2.71 o
   3   7  13       51.56       43.27      3.92 o
   4   7  13       47.75       38.32      3.92 o
   5   7  13       95.10      113.11      8.44 o
  -3   8  13        0.62       -2.57      2.57 o
  -2   8  13        3.86        5.18      2.71 o
  -1   8  13       19.51       29.36      3.83 o
   0   8  13        1.97        2.68      3.83 o
   1   8  13        2.59       -0.07      2.29 o
   2   8  13       12.02       14.57      4.22 o
   3   8  13        1.59        3.83      3.83 o
   4   8  13       53.88       50.84      4.34 o
   5   8  13       46.20       61.35      6.90 o
  -2   9  13        0.01        0.02      2.57 o
  -1   9  13        0.28        2.68      3.83 o
   0   9  13       14.84       28.76      4.98 o
   1   9  13       10.34       18.02      4.22 o
   2   9  13        4.26        1.53      3.83 o
   3   9  13        2.24        1.15      3.83 o
   4   9  13        2.40        3.45      3.83 o
   5   9  13        7.17        6.90      4.60 o
  -1  10  13       18.50       20.71      4.98 o
   0  10  13        0.89       -3.45      3.45 o
   1  10  13        0.08        2.30      3.83 o
   2  10  13        5.77        5.37      3.83 o
   3  10  13        0.05       -3.45      3.45 o
   4  10  13        7.67        3.45      4.22 o
   0  11  13        1.13        8.05      4.60 o
   3  11  13        1.18       -2.68      3.83 o
   4  11  13       10.23        4.60      4.22 o
  -3  -4  14        6.11        7.67      4.22 o
  -2  -4  14        2.07        1.73      2.88 o
  -1  -4  14        3.94        1.34      2.71 o
   0  -4  14        3.87        3.07      4.22 o
   1  -4  14        1.17       -1.59      2.88 o
  -3  -3  14        3.59        5.07      2.19 o
  -2  -3  14        5.95       10.08      2.84 o
  -1  -3  14        9.28        8.33      2.84 o
   0  -3  14       10.34       11.89      4.60 o
   1  -3  14        0.92       -0.69      2.57 o
   2  -3  14        5.18        4.14      2.84 o
  -4  -2  14        1.92       -1.07      2.08 o
  -3  -2  14        5.92        6.31      2.24 o
  -2  -2  14        2.71        1.93      2.11 o
  -1  -2  14        0.01        0.83      2.06 o
   0  -2  14        0.46       -2.17      2.17 o
   1  -2  14        0.12       -0.72      2.29 o
   2  -2  14        4.22        4.43      3.64 o
   3  -2  14        0.67       -2.34      2.40 o
  -4  -1  14        1.11        0.02      4.03 o
  -3  -1  14       21.18       20.43      3.22 o
  -2  -1  14       13.91       15.03      2.95 o
  -1  -1  14        1.60        1.15      2.44 o
   0  -1  14        0.34        1.90      1.91 o
   1  -1  14        0.26        2.64      2.40 o
   2  -1  14        1.06        3.47      2.57 o
   3  -1  14        3.94        5.37      2.71 o
  -4   0  14        2.68       -2.30      2.30 o
  -3   0  14        5.26        8.39      4.22 o
  -2   0  14        2.23        1.98      2.57 o
  -1   0  14        9.38       13.08      6.71 o
   0   0  14        0.52       -0.30      1.74 o
   1   0  14        1.40        0.07      2.29 o
   2   0  14        3.96        2.77      2.40 o
   3   0  14        5.18        3.83      2.44 o
   4   0  14        8.10        8.44      3.83 o
  -4   1  14       22.07       33.92      3.65 o
  -3   1  14       26.00       28.04      4.60 o
  -2   1  14        0.59        1.53      2.44 o
  -1   1  14        3.00        1.92      3.26 o
   0   1  14        0.72       -1.69      1.69 o
   1   1  14        1.96        0.32      2.29 o
   2   1  14        0.19       -2.30      2.30 o
   3   1  14        1.15        4.18      2.40 o
   4   1  14        1.28        0.77      3.45 o
  -4   2  14        8.26        6.30      2.84 o
  -3   2  14        0.46        1.27      2.57 o
  -2   2  14        0.32        2.89      2.57 o
  -1   2  14        0.02       -0.16      2.29 o
   0   2  14       17.90       20.88      2.50 o
   1   2  14       14.91       16.86      2.98 o
   2   2  14        3.67        0.25      2.30 o
   3   2  14        5.83        1.49      4.03 o
   4   2  14       12.10        9.20      3.83 o
  -4   3  14        1.90        2.81      2.57 o
  -3   3  14       41.56       54.41      4.20 o
  -2   3  14        4.51       -0.56      2.29 o
  -1   3  14        5.90        6.24      2.57 o
   0   3  14        0.13       -0.58      2.12 o
   1   3  14        0.29        0.32      1.91 o
   2   3  14        0.03       -0.27      2.29 o
   3   3  14        0.50        2.75      2.29 o
   4   3  14       22.61       17.05      3.11 o
   5   3  14        3.01        0.38      3.45 o
  -4   4  14       13.71       19.33      3.11 o
  -3   4  14       10.30       10.39      2.84 o
  -2   4  14        8.20        9.62      2.84 o
  -1   4  14        1.32        0.38      2.44 o
   0   4  14       19.42       25.78      3.25 o
   1   4  14        3.08        6.61      2.06 o
   2   4  14        2.77        7.00      2.57 o
   3   4  14        0.73        0.38      2.44 o
   4   4  14       13.43       13.10      2.98 o
   5   4  14        5.74        6.13      3.83 o
  -3   5  14        1.05       -0.06      2.57 o
  -2   5  14        7.77        3.64      2.71 o
  -1   5  14        0.25        0.34      2.57 o
   0   5  14        2.80        4.38      2.57 o
   1   5  14        2.67        3.77      1.97 o
   2   5  14        0.24        2.30      2.44 o
   3   5  14       25.36       29.01      3.38 o
   4   5  14       19.67       20.18      3.38 o
   5   5  14        1.43        1.53      3.45 o
  -3   6  14       16.35       15.38      3.25 o
  -2   6  14       18.06        7.64      3.11 o
  -1   6  14        8.25        6.17      3.26 o
   0   6  14        9.36        8.44      2.98 o
   1   6  14        5.90        8.40      2.28 o
   2   6  14        1.54        2.58      2.57 o
   3   6  14        3.17        0.65      2.57 o
   4   6  14        0.51        1.15      3.45 o
   5   6  14        6.15        0.77      3.83 o
  -3   7  14        3.42       -0.38      4.22 o
  -2   7  14        8.84       14.46      4.60 o
  -1   7  14        2.58        0.38      2.71 o
   0   7  14        0.00       -1.23      2.57 o
   1   7  14        6.03        3.20      2.13 o
   2   7  14        0.08       -1.73      3.64 o
   3   7  14        0.02       -0.68      2.40 o
   4   7  14        1.67       -0.58      2.71 o
   5   7  14       16.76       16.10      4.60 o
  -2   8  14        0.17        4.75      3.11 o
  -1   8  14       17.70       18.23      3.52 o
   0   8  14        1.51        7.17      3.11 o
   1   8  14        3.34        7.09      2.98 o
   2   8  14        5.14        0.58      2.71 o
   3   8  14        0.38       -0.77      4.22 o
   4   8  14        0.92       -1.34      2.71 o
  -1   9  14        6.04        7.48      3.25 o
   0   9  14        0.01        0.00      3.83 o
   2   9  14       10.84       10.35      4.22 o
   3   9  14        0.49       -2.30      3.83 o
   4   9  14        3.02        3.45      5.37 o
   0  10  14        0.28       -1.53      3.83 o
   3  10  14        1.39       -3.83      3.83 o
   0  -3  15        0.30        0.00      3.83 o
  -2  -2  15       43.59       50.86      4.74 o
  -1  -2  15        3.42        2.21      2.35 o
   0  -2  15        0.03       -3.83      3.83 o
   1  -2  15        3.10       -0.54      2.57 o
  -3  -1  15        3.90        5.37      4.60 o
  -2  -1  15       11.71        8.14      3.11 o
  -1  -1  15        0.05       -0.69      2.84 o
   0  -1  15        1.65        2.30      3.83 o
   1  -1  15        2.83        4.49      2.84 o
   2  -1  15       10.05        7.88      2.95 o
  -3   0  15        0.46       -3.83      3.83 o
  -2   0  15        0.25        0.38      3.64 o
  -1   0  15       26.82       34.62      3.80 o
   0   0  15       14.58       21.09      4.98 o
   1   0  15        0.38       -2.29      2.29 o
   2   0  15        0.02        0.26      2.40 o
   3   0  15        1.23        1.96      3.45 o
  -3   1  15        5.61        5.11      2.84 o
  -2   1  15        0.04       -2.06      2.57 o
  -1   1  15       27.23       38.40      3.80 o
   0   1  15        3.17        0.38      2.71 o
   1   1  15        0.34        1.31      2.57 o
   2   1  15        0.19       -2.30      2.30 o
   3   1  15        4.37        3.57      2.68 o
  -3   2  15       20.03       28.24      3.65 o
  -2   2  15       18.44       23.38      3.49 o
  -1   2  15       21.98       20.03      4.41 o
   0   2  15        0.52       -0.99      4.22 o
   1   2  15        5.89        0.38      2.44 o
   2   2  15        1.86        1.09      2.57 o
   3   2  15        0.21       -0.79      4.03 o
  -3   3  15        0.01        2.03      2.68 o
  -2   3  15       36.38       36.19      3.80 o
  -1   3  15       22.92       32.65      3.65 o
   0   3  15        3.77       -0.19      2.44 o
   1   3  15        0.00       -0.38      2.44 o
   2   3  15        3.13        2.78      2.57 o
   3   3  15        2.65        0.96      2.88 o
   4   3  15        1.80        0.00      3.45 o
  -3   4  15       39.04       43.71      6.13 o
  -2   4  15        1.94        6.73      2.95 o
  -1   4  15       28.13       44.52      4.20 o
   0   4  15        2.07       -0.38      2.71 o
   1   4  15        1.90        6.71      2.71 o
   2   4  15        3.69       -0.81      2.40 o
   3   4  15       15.08        7.87      2.84 o
   4   4  15        0.01       -3.07      3.07 o
  -2   5  15        0.10        2.68      2.98 o
  -1   5  15       34.07       35.43      3.92 o
   0   5  15        6.47        7.67      2.98 o
   1   5  15       10.57       21.41      3.38 o
   2   5  15       13.71       14.60      3.11 o
   3   5  15        1.39        0.26      2.57 o
   4   5  15        0.00       -1.84      2.57 o
  -2   6  15       20.48       22.59      3.65 o
  -1   6  15        0.99        3.26      2.98 o
   0   6  15        2.12       -2.49      2.88 o
   1   6  15        0.52       -2.68      3.45 o
   2   6  15        0.32       -0.61      2.57 o
   3   6  15        2.78       10.42      2.95 o
   4   6  15        2.97        1.73      2.71 o
  -1   7  15        7.04        4.98      3.83 o
   0   7  15       27.51       43.82      4.47 o
   1   7  15        2.24       -0.77      4.22 o
   2   7  15        3.39        2.08      2.84 o
   3   7  15        0.98       -1.90      2.84 o
   4   7  15        1.64       -0.42      2.84 o
  -1   8  15        3.35       -0.38      4.60 o
   0   8  15       11.16       13.04      3.52 o
   1   8  15        1.15        1.53      4.22 o
   2   8  15        0.29       -2.72      2.84 o
   3   8  15        2.52       -1.77      2.84 o
   1   9  15        3.87        0.77      4.60 o
   2   9  15        0.14       -2.68      4.22 o
  -1   0  16        0.50        3.07      4.22 o
   0   0  16       20.64       24.54      5.37 o
   1   0  16        1.30        2.68      4.22 o
  -1   1  16        4.73        1.53      4.60 o
   0   1  16        3.17        4.22      4.22 o
   1   1  16        3.63        2.68      4.22 o
  -1   2  16        0.19        0.47      2.84 o
   0   2  16        3.80        9.97      4.60 o
   1   2  16       28.33       37.19      5.75 o
   2   2  16        5.89        4.46      2.84 o
  -1   3  16       14.36       25.40      3.77 o
   0   3  16        0.72        1.53      3.83 o
   1   3  16       30.81       37.58      5.75 o
   2   3  16        1.36        1.92      2.71 o
  -1   4  16        0.93       -2.49      2.71 o
   0   4  16       48.58       72.68      5.40 o
   1   4  16       25.90       29.91      5.75 o
   2   4  16        0.26       -2.40      2.40 o
  -1   5  16       17.93       17.64      5.37 o
   0   5  16       12.59       20.53      3.80 o
   1   5  16        2.53        7.29      4.60 o
   2   5  16        0.05       -2.68      2.68 o
   0   6  16        0.07       -2.98      2.98 o
   1   6  16       22.75       24.92      5.37 o
   2   6  16        0.19       -0.81      2.67 o
   1   7  16        2.58       -2.30      4.22 o
 
